# Supplementary material for: Accuracy of structure-based sequence alignment of automatic methods
Source: BMC Bioinformatics. 2007 Sep 20;8:355. doi: 10.1186/1471-2105-8-355 (PMC2039753; doi:10.1186/1471-2105-8-355)
Supplement: Additional file 3 — Root node data set. The sequence alignments used in this study, including those generated by different methods and derived from CDD. [file 1471-2105-8-355-S3.tgz]

Archive with 36,165 entries (36,155 files):
- aln_root
- aln_root/cdd
- aln_root/cdd/a00508-d1c4oa1-d1d9xa1.fasta
- aln_root/cdd/a00509-d1d2ma1-d1d9xa1.fasta
- aln_root/cdd/a00510-d1c4oa1-d1d9za1.fasta
- aln_root/cdd/a00511-d1d2ma1-d1d9za1.fasta
- aln_root/cdd/a00515-d1cu1a2-d1d9za1.fasta
- aln_root/cdd/a00516-d1cu1a2-d1d9xa1.fasta
- aln_root/cdd/a00517-d1a1va1-d1d9xa1.fasta
- aln_root/cdd/a00518-d1a1va1-d1d9za1.fasta
- aln_root/cdd/a00519-d1cu1a2-d1d2ma1.fasta
- aln_root/cdd/a00520-d1c4oa1-d1cu1a2.fasta
- aln_root/cdd/a00521-d1a1va1-d1d2ma1.fasta
- aln_root/cdd/a00522-d1a1va1-d1c4oa1.fasta
- aln_root/cdd/a00877-d1gt0d_-d1hme__.fasta
- aln_root/cdd/a00878-d1gt0d_-d1hsm__.fasta
- aln_root/cdd/a00879-d1ckta_-d1gt0d_.fasta
- aln_root/cdd/a00880-d1hme__-d1j46a_.fasta
- aln_root/cdd/a00881-d1hsm__-d1j46a_.fasta
- aln_root/cdd/a00903-d1j46a_-d1l8za_.fasta
- aln_root/cdd/a00904-d1gt0d_-d1l8za_.fasta
- aln_root/cdd/a00910-d1ckta_-d1j46a_.fasta
- aln_root/cdd/a00920-d1gt0d_-d1qrva_.fasta
- aln_root/cdd/a00926-d1j46a_-d1qrva_.fasta
- aln_root/cdd/a01001-d1vcaa2-d2lve__.fasta
- aln_root/cdd/a01002-d1a1ma1-d1mfa_1.fasta
- aln_root/cdd/a01003-d1a1ma1-d1cs6a1.fasta
- aln_root/cdd/a01005-d1iray2-d1nfda1.fasta
- aln_root/cdd/a01007-d1a6aa1-d1f97a1.fasta
- aln_root/cdd/a01009-d1a6aa1-d1cdi_1.fasta
- aln_root/cdd/a01011-d1a6aa1-d1bqhh_.fasta
- aln_root/cdd/a01012-d1a6aa1-d1biha4.fasta
- aln_root/cdd/a01013-d1iray3-d1neu__.fasta
- aln_root/cdd/a01014-d1iray3-d1nfde1.fasta
- aln_root/cdd/a01015-d1iray3-d1vcaa2.fasta
- aln_root/cdd/a01016-d1i1ad2-d1neu__.fasta
- aln_root/cdd/a01017-d1cdi_1-d1mfa_1.fasta
- aln_root/cdd/a01019-d1adql1-d1igtb4.fasta
- aln_root/cdd/a01020-d1adql1-d1gsma1.fasta
- aln_root/cdd/a01021-d1adql1-d1f97a1.fasta
- aln_root/cdd/a01022-d1i8la1-d2ig2h1.fasta
- aln_root/cdd/a01023-d1a2yb_-d1cdi_1.fasta
- aln_root/cdd/a01024-d1neu__-d2fcba2.fasta
- aln_root/cdd/a01025-d1a2yb_-d1biha4.fasta
- aln_root/cdd/a01026-d1nfda1-d1vcaa2.fasta
- aln_root/cdd/a01027-d1a1ma1-d1hxma1.fasta
- aln_root/cdd/a01030-d1a1ma1-d1fytd1.fasta
- aln_root/cdd/a01031-d1sm3h1-d2fcba2.fasta
- aln_root/cdd/a01032-d1b2wl2-d1biha4.fasta
- aln_root/cdd/a01034-d1gigl2-d2lve__.fasta
- aln_root/cdd/a01035-d1gsma1-d1i1ad2.fasta
- aln_root/cdd/a01036-d1b6u_2-d1cs6a1.fasta
- aln_root/cdd/a01038-d1fytd1-d1gigl2.fasta
- aln_root/cdd/a01039-d1fytd1-d1hdmb1.fasta
- aln_root/cdd/a01041-d1b2wl2-d2lve__.fasta
- aln_root/cdd/a01042-d1b2wl2-d1nfde1.fasta
- aln_root/cdd/a01043-d1b2wl2-d1mcsa1.fasta
- aln_root/cdd/a01044-d1b2wl2-d1hzhh1.fasta
- aln_root/cdd/a01047-d1biha4-d1mfa_1.fasta
- aln_root/cdd/a01049-d1j8he1-d1vcaa2.fasta
- aln_root/cdd/a01052-d1mcsa1-d1vcaa2.fasta
- aln_root/cdd/a01053-d1fyte2-d1kb5b_.fasta
- aln_root/cdd/a01054-d1fyte2-d1mcsa1.fasta
- aln_root/cdd/a01055-d1b2wl2-d1ev2e2.fasta
- aln_root/cdd/a01057-d1b2wl2-d1cs6a4.fasta
- aln_root/cdd/a01058-d1gigl2-d1gsma1.fasta
- aln_root/cdd/a01059-d1gigl2-d1hxma1.fasta
- aln_root/cdd/a01060-d1b2wl2-d1cdi_1.fasta
- aln_root/cdd/a01061-d1b2wl2-d1ccza1.fasta
- aln_root/cdd/a01062-d1gigl2-d1nfda1.fasta
- aln_root/cdd/a01063-d1biha4-d1hxma1.fasta
- aln_root/cdd/a01064-d1bqhh_-d1nfdb1.fasta
- aln_root/cdd/a01065-d1bqhh_-d1vcaa2.fasta
- aln_root/cdd/a01066-d1biha4-d1hdma1.fasta
- aln_root/cdd/a01067-d1bqhh_-d1hxma1.fasta
- aln_root/cdd/a01068-d1f97a1-d1hdma1.fasta
- aln_root/cdd/a01069-d1bqhh_-d1hxmb1.fasta
- aln_root/cdd/a01071-d1f97a1-d1hdmb1.fasta
- aln_root/cdd/a01072-d1bqhh_-d1f58l2.fasta
- aln_root/cdd/a01073-d1bqhh_-d1iray2.fasta
- aln_root/cdd/a01074-d1epfa1-d1mfa_1.fasta
- aln_root/cdd/a01075-d1bd2d1-d1i8la1.fasta
- aln_root/cdd/a01076-d1biha4-d1f3ja1.fasta
- aln_root/cdd/a01077-d1f97a1-d1nfde1.fasta
- aln_root/cdd/a01079-d1bqhh_-d1e4ka2.fasta
- aln_root/cdd/a01080-d1biha4-d1f3jb1.fasta
- aln_root/cdd/a01081-d1bd2d1-d1bqhh_.fasta
- aln_root/cdd/a01082-d1f3jb1-d1sm3h1.fasta
- aln_root/cdd/a01083-d1f3jb1-d1vcaa2.fasta
- aln_root/cdd/a01084-d1biha4-d1f97a1.fasta
- aln_root/cdd/a01085-d1bqhh_-d1kb5b_.fasta
- aln_root/cdd/a01087-d1biha4-d1i8la1.fasta
- aln_root/cdd/a01088-d1bqhh_-d1hdmb1.fasta
- aln_root/cdd/a01089-d1biha4-d1c5da1.fasta
- aln_root/cdd/a01090-d1f97a1-d1hxmb1.fasta
- aln_root/cdd/a01091-d1f58h2-d1i8la1.fasta
- aln_root/cdd/a01092-d1adql1-d1cs6a4.fasta
- aln_root/cdd/a01093-d1adql1-d1cd1a1.fasta
- aln_root/cdd/a01094-d1adql1-d1bqhh_.fasta
- aln_root/cdd/a01095-d1a6aa1-d7fabh1.fasta
- aln_root/cdd/a01097-d1a6aa1-d2fcba2.fasta
- aln_root/cdd/a01098-d1a6aa1-d1vcaa2.fasta
- aln_root/cdd/a01099-d1a6aa1-d1nfdb1.fasta
- aln_root/cdd/a01100-d1iray2-d1iray3.fasta
- aln_root/cdd/a01107-d1i1ad2-d1iray3.fasta
- aln_root/cdd/a01109-d1i1ad2-d1mcsa1.fasta
- aln_root/cdd/a01110-d1bqhh_-d1j8he1.fasta
- aln_root/cdd/a01111-d1f97a1-d1i8la1.fasta
- aln_root/cdd/a01112-d1ev2e2-d1mfa_1.fasta
- aln_root/cdd/a01113-d1bd2d1-d1iray2.fasta
- aln_root/cdd/a01114-d1bd2d1-d1iray3.fasta
- aln_root/cdd/a01115-d1bqhh_-d1fyte2.fasta
- aln_root/cdd/a01116-d1bqhh_-d1gsma1.fasta
- aln_root/cdd/a01117-d1f58h2-d1vcaa2.fasta
- aln_root/cdd/a01118-d1fg2b_-d1ij9a1.fasta
- aln_root/cdd/a01119-d1biha4-d1igtb4.fasta
- aln_root/cdd/a01121-d1adql1-d1f58l2.fasta
- aln_root/cdd/a01122-d1adql1-d1f3ja1.fasta
- aln_root/cdd/a01123-d1igtb4-d1iray2.fasta
- aln_root/cdd/a01124-d1igtb4-d1neu__.fasta
- aln_root/cdd/a01125-d1igtb4-d1nfdb1.fasta
- aln_root/cdd/a01126-d1adql1-d1e4ka2.fasta
- aln_root/cdd/a01127-d1adql1-d1cs6a1.fasta
- aln_root/cdd/a01128-d1ev2e2-d1nfde1.fasta
- aln_root/cdd/a01129-d1cd8__-d7fabh1.fasta
- aln_root/cdd/a01130-d1cd8__-d2lve__.fasta
- aln_root/cdd/a01136-d1igtb4-d1mfa_1.fasta
- aln_root/cdd/a01137-d1cd1a1-d1gsma1.fasta
- aln_root/cdd/a01139-d1cd1a1-d1iray3.fasta
- aln_root/cdd/a01140-d1cd1a1-d1kb5b_.fasta
- aln_root/cdd/a01142-d1cdi_1-d1nfde1.fasta
- aln_root/cdd/a01143-d1cd8__-d1gigl2.fasta
- aln_root/cdd/a01144-d1cd8__-d1gsma1.fasta
- aln_root/cdd/a01145-d1cd8__-d1hxma1.fasta
- aln_root/cdd/a01146-d1cd8__-d1hxmb1.fasta
- aln_root/cdd/a01147-d1ev2e2-d1f97a1.fasta
- aln_root/cdd/a01148-d1ev2e2-d1fytd1.fasta
- aln_root/cdd/a01149-d1cdi_1-d1hxmb1.fasta
- aln_root/cdd/a01150-d1cd8__-d1kb5b_.fasta
- aln_root/cdd/a01151-d1cdi_1-d1fytd1.fasta
- aln_root/cdd/a01152-d1cd8__-d1nfda1.fasta
- aln_root/cdd/a01153-d1cdi_1-d1f58l2.fasta
- aln_root/cdd/a01154-d1ev2e2-d1iray3.fasta
- aln_root/cdd/a01155-d1cdi_1-d1epfa1.fasta
- aln_root/cdd/a01156-d1cdi_1-d1e4ka2.fasta
- aln_root/cdd/a01157-d1cs6a4-d1mcsa1.fasta
- aln_root/cdd/a01159-d1cs6a4-d1iray2.fasta
- aln_root/cdd/a01160-d1cs6a4-d1ij9a1.fasta
- aln_root/cdd/a01161-d1cs6a1-d1hdma1.fasta
- aln_root/cdd/a01162-d1f3jb1-d1i8la1.fasta
- aln_root/cdd/a01163-d1cs6a1-d1hdmb1.fasta
- aln_root/cdd/a01164-d1cs6a1-d1hxmb1.fasta
- aln_root/cdd/a01165-d1f3jb1-d1fytd1.fasta
- aln_root/cdd/a01166-d1cs6a1-d1iray3.fasta
- aln_root/cdd/a01167-d1cs6a1-d1f3ja1.fasta
- aln_root/cdd/a01168-d1cs6a1-d1ev2e2.fasta
- aln_root/cdd/a01169-d1cs6a1-d1nfde1.fasta
- aln_root/cdd/a01171-d1cd8__-d1cs6a1.fasta
- aln_root/cdd/a01172-d1cdi_1-d1j8he1.fasta
- aln_root/cdd/a01173-d1cd8__-d1f3ja1.fasta
- aln_root/cdd/a01174-d1cd8__-d1f58l2.fasta
- aln_root/cdd/a01175-d1cdi_1-d1iray3.fasta
- aln_root/cdd/a01178-d1cs6a1-d7fabh1.fasta
- aln_root/cdd/a01179-d1f3ja1-d1sm3h1.fasta
- aln_root/cdd/a01180-d1cs6a4-d2ig2h1.fasta
- aln_root/cdd/a01181-d1f3ja1-d1nfda1.fasta
- aln_root/cdd/a01182-d1f3ja1-d1neu__.fasta
- aln_root/cdd/a01183-d1f3ja1-d1mcsa1.fasta
- aln_root/cdd/a01184-d1f3ja1-d1ij9a1.fasta
- aln_root/cdd/a01185-d1gsma1-d1iray2.fasta
- aln_root/cdd/a01186-d1gsma1-d1iray3.fasta
- aln_root/cdd/a01187-d1gsma1-d1kb5b_.fasta
- aln_root/cdd/a01188-d1gsma1-d1neu__.fasta
- aln_root/cdd/a01189-d1gsma1-d1nfdb1.fasta
- aln_root/cdd/a01190-d1gsma1-d1nfde1.fasta
- aln_root/cdd/a01192-d1ao7d_-d1hdmb1.fasta
- aln_root/cdd/a01194-d1ao7d_-d1gsma1.fasta
- aln_root/cdd/a01195-d1ao7d_-d1f3jb1.fasta
- aln_root/cdd/a01196-d1hdma1-d1sm3h1.fasta
- aln_root/cdd/a01197-d1ao7d_-d1epfa1.fasta
- aln_root/cdd/a01198-d1hdmb1-d1hxma1.fasta
- aln_root/cdd/a01199-d1hdmb1-d1hxmb1.fasta
- aln_root/cdd/a01202-d1ao7d_-d1cs6a1.fasta
- aln_root/cdd/a01203-d1ao7d_-d1cqka_.fasta
- aln_root/cdd/a01204-d1c5da1-d1i8la1.fasta
- aln_root/cdd/a01206-d1fyte2-d1i8la1.fasta
- aln_root/cdd/a01207-d1ao7d_-d1biha4.fasta
- aln_root/cdd/a01208-d1ao7d_-d1b2wl2.fasta
- aln_root/cdd/a01209-d1hdmb1-d1vcaa2.fasta
- aln_root/cdd/a01212-d1hdmb1-d7fabh1.fasta
- aln_root/cdd/a01213-d1hxma1-d1i8la1.fasta
- aln_root/cdd/a01215-d1hxma1-d1iray2.fasta
- aln_root/cdd/a01220-d1hxmb1-d1igtb4.fasta
- aln_root/cdd/a01224-d1f3jb1-d1mfa_1.fasta
- aln_root/cdd/a01225-d1cqka_-d1nfdb1.fasta
- aln_root/cdd/a01226-d1e4ka2-d1fytd1.fasta
- aln_root/cdd/a01227-d1e4ka2-d1hxmb1.fasta
- aln_root/cdd/a01228-d1cqka_-d1iray3.fasta
- aln_root/cdd/a01229-d1cqka_-d1i8la1.fasta
- aln_root/cdd/a01230-d1c5da1-d1cs6a1.fasta
- aln_root/cdd/a01231-d1cqka_-d1hxmb1.fasta
- aln_root/cdd/a01232-d1e4ka2-d1mcsa1.fasta
- aln_root/cdd/a01233-d1c5da1-d1epfa1.fasta
- aln_root/cdd/a01234-d1c5da1-d1ev2e2.fasta
- aln_root/cdd/a01235-d1f2qa2-d1neu__.fasta
- aln_root/cdd/a01236-d1e4ka2-d7fabh1.fasta
- aln_root/cdd/a01237-d1cqka_-d1cs6a1.fasta
- aln_root/cdd/a01239-d1clzh2-d1hxmb1.fasta
- aln_root/cdd/a01244-d1ccza1-d1f58l2.fasta
- aln_root/cdd/a01245-d1gigl2-d1mfa_1.fasta
- aln_root/cdd/a01246-d1epfa1-d1f97a1.fasta
- aln_root/cdd/a01247-d1ccza1-d1mcsa1.fasta
- aln_root/cdd/a01248-d1gsma1-d1mfa_1.fasta
- aln_root/cdd/a01249-d1hdma1-d1mfa_1.fasta
- aln_root/cdd/a01250-d1epfa1-d1fyte2.fasta
- aln_root/cdd/a01251-d1ao7d_-d1hdma1.fasta
- aln_root/cdd/a01252-d1cqka_-d1epfa1.fasta
- aln_root/cdd/a01253-d1bqhh_-d1cd1a1.fasta
- aln_root/cdd/a01254-d1adql1-d1fyte2.fasta
- aln_root/cdd/a01256-d1adql1-d1i1ad2.fasta
- aln_root/cdd/a01257-d1clzh2-d1neu__.fasta
- aln_root/cdd/a01258-d1adql1-d1i8la1.fasta
- aln_root/cdd/a01259-d1clzh2-d1mcsa1.fasta
- aln_root/cdd/a01260-d1clzh2-d1iray2.fasta
- aln_root/cdd/a01261-d1c5da1-d1ccza1.fasta
- aln_root/cdd/a01262-d1clzh2-d1i8la1.fasta
- aln_root/cdd/a01263-d1c5da1-d1cd8__.fasta
- aln_root/cdd/a01264-d1c5da1-d1cdi_1.fasta
- aln_root/cdd/a01265-d1biha4-d1neu__.fasta
- aln_root/cdd/a01269-d1c5da1-d1vcaa2.fasta
- aln_root/cdd/a01270-d1i8la1-d1mfa_1.fasta
- aln_root/cdd/a01271-d1cid_1-d1epfa1.fasta
- aln_root/cdd/a01272-d1iray2-d1mfa_1.fasta
- aln_root/cdd/a01273-d1iray3-d1mfa_1.fasta
- aln_root/cdd/a01275-d1ao7d_-d1e4ka2.fasta
- aln_root/cdd/a01276-d1ao7d_-d1ev2e2.fasta
- aln_root/cdd/a01277-d1cdi_1-d2lve__.fasta
- aln_root/cdd/a01278-d1ao7d_-d1f2qa2.fasta
- aln_root/cdd/a01279-d1ao7d_-d1f3ja1.fasta
- aln_root/cdd/a01280-d1ao7d_-d1f58h2.fasta
- aln_root/cdd/a01281-d1ao7d_-d1f58l2.fasta
- aln_root/cdd/a01282-d1ao7d_-d1f97a1.fasta
- aln_root/cdd/a01283-d1ao7d_-d1fg2b_.fasta
- aln_root/cdd/a01284-d1cd1a1-d1iray2.fasta
- aln_root/cdd/a01285-d1bd2d1-d1e4ka2.fasta
- aln_root/cdd/a01286-d1bd2d1-d1cs6a4.fasta
- aln_root/cdd/a01288-d1cd8__-d1iray3.fasta
- aln_root/cdd/a01289-d1cd8__-d1iray2.fasta
- aln_root/cdd/a01290-d1cd8__-d1igtb4.fasta
- aln_root/cdd/a01291-d1cd8__-d1i8la1.fasta
- aln_root/cdd/a01293-d1cd1a1-d1mcsa1.fasta
- aln_root/cdd/a01294-d1cd8__-d1hdmb1.fasta
- aln_root/cdd/a01295-d1cd8__-d1cqka_.fasta
- aln_root/cdd/a01296-d1cd8__-d1cs6a4.fasta
- aln_root/cdd/a01297-d1b6u_2-d1gigl2.fasta
- aln_root/cdd/a01298-d1b6u_2-d1hxma1.fasta
- aln_root/cdd/a01299-d1biha4-d1j8he1.fasta
- aln_root/cdd/a01304-d1biha4-d1iray2.fasta
- aln_root/cdd/a01306-d1c5da1-d1f2qa2.fasta
- aln_root/cdd/a01307-d1f97a1-d1mfa_1.fasta
- aln_root/cdd/a01310-d1cid_1-d1vcaa2.fasta
- aln_root/cdd/a01311-d1cd8__-d2fcba2.fasta
- aln_root/cdd/a01312-d1cd8__-d1sm3h1.fasta
- aln_root/cdd/a01314-d1cd8__-d1nfde1.fasta
- aln_root/cdd/a01315-d1cd1a1-d1hxmb1.fasta
- aln_root/cdd/a01316-d1f58l2-d1nfde1.fasta
- aln_root/cdd/a01318-d1fyte2-d1iray3.fasta
- aln_root/cdd/a01319-d1f58l2-d1nfdb1.fasta
- aln_root/cdd/a01320-d1igtb4-d1j8he1.fasta
- aln_root/cdd/a01321-d1igtb4-d1nfda1.fasta
- aln_root/cdd/a01322-d1f58l2-d1mcsa1.fasta
- aln_root/cdd/a01323-d1f58l2-d1j8he1.fasta
- aln_root/cdd/a01324-d1igtb4-d1sm3h1.fasta
- aln_root/cdd/a01325-d1fyte2-d1hxmb1.fasta
- aln_root/cdd/a01326-d1f58l2-d1iray3.fasta
- aln_root/cdd/a01327-d1igtb4-d2lve__.fasta
- aln_root/cdd/a01329-d1ev2e2-d1vcaa2.fasta
- aln_root/cdd/a01330-d1fyte2-d1gsma1.fasta
- aln_root/cdd/a01331-d1hdma1-d1neu__.fasta
- aln_root/cdd/a01332-d1hdma1-d1nfdb1.fasta
- aln_root/cdd/a01333-d1hdma1-d1vcaa2.fasta
- aln_root/cdd/a01335-d1hdmb1-d1hzhh1.fasta
- aln_root/cdd/a01336-d1gigl2-d1sm3h1.fasta
- aln_root/cdd/a01337-d1hdmb1-d1j8he1.fasta
- aln_root/cdd/a01338-d1f97a1-d7fabh1.fasta
- aln_root/cdd/a01339-d1ev2e2-d1f3jb1.fasta
- aln_root/cdd/a01340-d1hdmb1-d1nfda1.fasta
- aln_root/cdd/a01341-d1hdmb1-d1sm3h1.fasta
- aln_root/cdd/a01342-d1f58l2-d2lve__.fasta
- aln_root/cdd/a01343-d1fyte2-d1neu__.fasta
- aln_root/cdd/a01344-d1i8la1-d1sm3h1.fasta
- aln_root/cdd/a01345-d1i8la1-d2fcba2.fasta
- aln_root/cdd/a01346-d1i1ad2-d7fabh1.fasta
- aln_root/cdd/a01347-d1i8la1-d1igtb4.fasta
- aln_root/cdd/a01348-d1fyte2-d1vcaa2.fasta
- aln_root/cdd/a01349-d1i8la1-d1iray3.fasta
- aln_root/cdd/a01350-d1f58l2-d7fabh1.fasta
- aln_root/cdd/a01351-d1i8la1-d1mcsa1.fasta
- aln_root/cdd/a01354-d1c5da1-d1i1ad2.fasta
- aln_root/cdd/a01355-d1biha4-d1fyte2.fasta
[truncated: 9,700 more entries]
