# Supplementary material for: Accuracy of structure-based sequence alignment of automatic methods
Source: BMC Bioinformatics. 2007 Sep 20;8:355. doi: 10.1186/1471-2105-8-355 (PMC2039753; doi:10.1186/1471-2105-8-355)
Supplement: Additional file 3 — Root node data set. The sequence alignments used in this study, including those generated by different methods and derived from CDD. [file 1471-2105-8-355-S3.tgz › aln_root/cdd/a00509-d1d2ma1-d1d9xa1.fasta]

>d1d2ma1
---mtfryrgpspkgdqpkaiaglvealrdgeRFVTLLGA
TGTGKTVTMAKVIEalgrpALVLAPNKILAAQLAAEFREL
fpenAVEYFISYydyyqpeayvpgkdlyiekdasinpeie
rlrhsttrslltrrdVIVVASVSAIYglgdpreyrarnlv
vergkpyprevllerllelgyqrndidlspgrfrakgevl
eifpayetepirvelfgdeverisqvhpvtgerlrelp--
gfvlfpathylspegleeilkeiekelwervryfeergev
lyaqrlkertlydlemlrvmgtcpgvenyaryftgkapge
ppytlldyfpedFLVFLDESHVtvpqlqgmyrgdyarkkt
lvdygfrlpsaldnrplrfeeflervSQVVFVSATPgpfe
lahsgrvveqiirptglldplvrvkptenqildlmegire
raargertlvtvltvrmaeeltsflvehgirarylhheld
afkrqalirdlrlghydclvginllregldipevslvail
dadkegflrsersliqtigraarnargevwlyadrvseam
qraieetnrrralqeaynlehgitpetvrkevravirpeg
yeeapleadlsgedlreriaelelamwqaaealdferaar
lrdeiralearlqgvrapepvpggrkrkrr
>d1d9xa1
vegrfqlvapyepqgdqpqaiaklvdglrrgvKHQTLLGA
TGTGKTFTISNVIAqvnkpTLVIAHNKTLAGQLYSELKEF
fphnAVEYFVSYydyyqpeayvpqtdtyiekdakindeid
klrhsatsalferrdVIIVASVSCIYglgspeeyrelvvs
lrvgmeiernallrrlvdiqydrndidfrgtfrvrgdvve
ifpasrdehcirveffgdeieriraevdaltgkvlgereh
vaifpashfvtreekmrlaiqnieqeleerlaelraqgkl
leaqrleqrtrydlemmremgfcsgienysrhlalrppgs
tpytlldyfpddFLIIVDESHVtlpqlrgmyngdrarkqv
lvdhgfrlpsaldnrpltfeefeqkiNQIIYVSATPgpye
lehspgvveqiirptglldptidvrptkgqiddligeire
rvernertlvttltkkmaedltdylkeagikvaylhseik
tlerieiirdlrlgkydvlvginllregldipevslvail
dadkegflrsersliqtigraarnanghvimyadtitksm
eiaiqetkrrraiqeeynrkhgivprtvkkeirdviraty
aaeetemyeakpaaamtkqereelirtleaemkeaakald
feraaqlrdiifelkaeg------------
