# Supplementary material for: Accuracy of structure-based sequence alignment of automatic methods
Source: BMC Bioinformatics. 2007 Sep 20;8:355. doi: 10.1186/1471-2105-8-355 (PMC2039753; doi:10.1186/1471-2105-8-355)
Supplement: Additional file 3 — Root node data set. The sequence alignments used in this study, including those generated by different methods and derived from CDD. [file 1471-2105-8-355-S3.tgz › aln_root/cdd/a00510-d1c4oa1-d1d9za1.fasta]

>d1c4oa1
----tfryrgpspkgdqpkaiaglvealrdgeRFVTLLGA
TGTGKTVTMAKVIEalgrPALVLAPNKILAAQLAAEFREL
fpenAVEYFISYydyyqpeayvpgkdlyiekdasinpeie
rlrhsttrslltrrdVIVVASVSAIYglgdpreyrarnlv
vergkpyprevllerllelgyqrndidlspgrfrakgevl
eifpayetepirvelfgdeverisqvhpvtgerlrelp-g
fvlfpathylspegleeilkeiekelwervryfeergevl
yaqrlkertlydlemlrvmgtcpgvenyaryftgkapgep
pytlldyfpedFLVFLDESHVtvpqlqgmyrgdyarkktl
vdygfrlpsaldnrplrfeeflervSQVVFVSATPgpfel
ahsgrvveqiirptglldplvrvkptenqildlmegirer
aargertlvtvltvrmaeeltsflvehgirarylhhelda
fkrqalirdlrlghydclvginllregldipevslvaild
adkegflrsersliqtigraarnargevwlyadrvseamq
raieetnrrralqeaynlehgitpetvrkevravirpegy
eeapleadlsgedlreriaelelamwqaaealdferaarl
rdeiralearlqgvrapepvpggrkrkrr
>d1d9za1
vegrfqlvapyepqgdqpqaiaklvdglrrgvKHQTLLGA
TGTGKTFTISNVIAqvnkPTLVIAHNKTLAGQLYSELKEF
fphnAVEYFVSYydyyqpeayvpqtdtyiekdakindeid
klrhsatsalferrdVIIVASVSCIYglgspeeyrelvvs
lrvgmeiernallrrlvdiqydrndidfrgtfrvrgdvve
ifpasrdehcirveffgdeierirevdaltgkvlgerehv
aifpashfvtreekmrlaiqnieqeleerlaelraqgkll
eaqrleqrtrydlemmremgfcsgienysrhlalrppgst
pytlldyfpddFLIIVDESHVtlpqlrgmyngdrarkqvl
vdhgfrlpsaldnrpltfeefeqkiNQIIYVSATPgpyel
ehspgvveqiirptglldptidvrptkgqiddligeirer
vernertlvttltkkmaedltdylkeagikvaylhseikt
lerieiirdlrlgkydvlvginllregldipevslvaild
adkegflrsersliqtigraarnanghvimyadtitksme
iaiqetkrrraiqeeynrkhgivprtvkkeirdviratya
aeetemyeakpaaamtkqereelirtleaemkeaakaldf
eraaqlrdiifelkaeg------------
