# Supplementary material for: Accuracy of structure-based sequence alignment of automatic methods
Source: BMC Bioinformatics. 2007 Sep 20;8:355. doi: 10.1186/1471-2105-8-355 (PMC2039753; doi:10.1186/1471-2105-8-355)
Supplement: Additional file 3 — Root node data set. The sequence alignments used in this study, including those generated by different methods and derived from CDD. [file 1471-2105-8-355-S3.tgz › aln_root/cdd/a00515-d1cu1a2-d1d9za1.fasta]

>d1cu1a2
gsvvivgriilsgsgsitaysqqtrgllgciitsltgrdk
nqvegevqvvstatqsflatcvngvcwtvyhgagsktlag
pkgpitqmytnvdqdlvgwqappgarsltpctcgssdlyl
vtrhadvipvrrrgdsrgsllsprpvsylkgssggpllcp
sghavgifraavctrgvakavdfvpvesmettmrspvftd
nssppavpqsfQVAHLHAPTGSGKSTKVPAAYAaqgykVL
VLNPSVAATLGFGAYMSKAhg-iDPNIRTGVrtit-----
-------------------------------tgaPVTYST
YGkFLAdggcs-----------------------------
----------------------------------------
----------------------------------------
----------------------------------------
---------------------------ggayDIIICDECH
Stdsttilgigt-----------------------vldqa
etagaRLVVLATATPpgsvtvphpnieevalsntgeipfy
gkaipieairggrhlifchskkkcdelaaklsglginava
yyrgldvsviptigdvvvvatdalmtgytgdfdsvidcnt
cvtqtvdfsldptftietttvpqdavsrsqrrgrtgrgrr
giyrfvtpgerpsgmfdssvlcecydagcawyeltpaets
vrlraylntpglpvcqdhlefwesvftglthidahflsqt
kqagdnfpylvayqatvcaraqapppswdqmwkclirlkp
tlhgptpllyrlgavqnevtlthpitkyimacmsadlevv
t
>d1d9za1
----------------------------------------
----------------------------------------
----------------------------------------
----------------------------------------
-------------------vegrfqlvapyepqgdqpqai
aklvdglrrgvKHQTLLGATGTGKTFTISNVIAqvnkpTL
VIAHNKTLAGQLYSELKEFfphnAVEYFVSYydyyqpeay
vpqtdtyiekdakindeidklrhsatsalferrdVIIVAS
VS-CIYglgspeeyrelvvslrvgmeiernallrrlvdiq
ydrndidfrgtfrvrgdvveifpasrdehcirveffgdei
erirevdaltgkvlgerehvaifpashfvtreekmrlaiq
nieqeleerlaelraqgklleaqrleqrtrydlemmremg
fcsgienysrhlalrppgstpytlldyfpddFLIIVDESH
Vtlpqlrgmyngdrarkqvlvdhgfrlpsaldnrpltfee
feqkiNQIIYVSATPgpyelehspgvveqiirptglldpt
idvrptkgqiddligeirervernertlvttltkkmaedl
tdylkeagikvaylhseiktlerieiirdlrlgkydvlvg
inllregldipevslvaildadkegflrsersliqtigra
arnanghvimyadtitksmeiaiqetkrrraiqeeynrkh
givprtvkkeirdviratyaaeetemyeakpaaamtkqer
eelirtleaemkeaakaldferaaqlrdiifelkaeg---
----------------------------------------
-
