# Supplementary material for: Accuracy of structure-based sequence alignment of automatic methods
Source: BMC Bioinformatics. 2007 Sep 20;8:355. doi: 10.1186/1471-2105-8-355 (PMC2039753; doi:10.1186/1471-2105-8-355)
Supplement: Additional file 3 — Root node data set. The sequence alignments used in this study, including those generated by different methods and derived from CDD. [file 1471-2105-8-355-S3.tgz › aln_root/cdd/a00516-d1cu1a2-d1d9xa1.fasta]

>d1cu1a2
gsvvivgriilsgsgsitaysqqtrgllgciitsltgrdk
nqvegevqvvstatqsflatcvngvcwtvyhgagsktlag
pkgpitqmytnvdqdlvgwqappgarsltpctcgssdlyl
vtrhadvipvrrrgdsrgsllsprpvsylkgssggpllcp
sghavgifraavctrgvakavdfvpvesmettmrspvftd
nssppavpqsfQVAHLHAPTGSGKSTKVPAAYAaqgykVL
VLNPSVAATLGFGAYMSKAhg-iDPNIRTGVrtit-----
-------------------------------tgaPVTYST
YGkFLAdggcs-----------------------------
----------------------------------------
----------------------------------------
----------------------------------------
----------------------------ggayDIIICDEC
HStdsttilgigt-----------------------vldq
aetagaRLVVLATATPpgsvtvphpnieevalsntgeipf
ygkaipieairggrhlifchskkkcdelaaklsglginav
ayyrgldvsviptigdvvvvatdalmtgytgdfdsvidcn
tcvtqtvdfsldptftietttvpqdavsrsqrrgrtgrgr
rgiyrfvtpgerpsgmfdssvlcecydagcawyeltpaet
svrlraylntpglpvcqdhlefwesvftglthidahflsq
tkqagdnfpylvayqatvcaraqapppswdqmwkclirlk
ptlhgptpllyrlgavqnevtlthpitkyimacmsadlev
vt
>d1d9xa1
----------------------------------------
----------------------------------------
----------------------------------------
----------------------------------------
-------------------vegrfqlvapyepqgdqpqai
aklvdglrrgvKHQTLLGATGTGKTFTISNVIAqvnkpTL
VIAHNKTLAGQLYSELKEFfphnAVEYFVSYydyyqpeay
vpqtdtyiekdakindeidklrhsatsalferrdVIIVAS
VS-CIYglgspeeyrelvvslrvgmeiernallrrlvdiq
ydrndidfrgtfrvrgdvveifpasrdehcirveffgdei
eriraevdaltgkvlgerehvaifpashfvtreekmrlai
qnieqeleerlaelraqgklleaqrleqrtrydlemmrem
gfcsgienysrhlalrppgstpytlldyfpddFLIIVDES
HVtlpqlrgmyngdrarkqvlvdhgfrlpsaldnrpltfe
efeqkiNQIIYVSATPgpyelehspgvveqiirptglldp
tidvrptkgqiddligeirervernertlvttltkkmaed
ltdylkeagikvaylhseiktlerieiirdlrlgkydvlv
ginllregldipevslvaildadkegflrsersliqtigr
aarnanghvimyadtitksmeiaiqetkrrraiqeeynrk
hgivprtvkkeirdviratyaaeetemyeakpaaamtkqe
reelirtleaemkeaakaldferaaqlrdiifelkaeg--
----------------------------------------
--
