# Supplementary material for: Accuracy of structure-based sequence alignment of automatic methods
Source: BMC Bioinformatics. 2007 Sep 20;8:355. doi: 10.1186/1471-2105-8-355 (PMC2039753; doi:10.1186/1471-2105-8-355)
Supplement: Additional file 3 — Root node data set. The sequence alignments used in this study, including those generated by different methods and derived from CDD. [file 1471-2105-8-355-S3.tgz › aln_root/cdd/a00517-d1a1va1-d1d9xa1.fasta]

>d1a1va1
mvdfipvenlettmrspvftdnssppavpqsfQVAHLHAP
TGSGKSTKVPAAYAaqgykVLVLNPSVAATLGFGAYMSKA
hg-vDPNIRTGVrtit------------------------
------------tgsPITYSTYGkFLAdggxs--------
----------------------------------------
----------------------------------------
----------------------------------------
----------------------------------------
---------ggayDIIICDECHStdatsilgigt------
-----------------vldqaetagaRLVVLATATPpgs
vtvphpnieevalsttgeipfygkaiplevikggrhlifc
hskkkcdelaaklvalginavayyrgldvsviptsgdvvv
vatdalmtgftgdfdsvidcntxvtqtvdfsldptftiet
ttlpqdavsrtqrrgrtgrgkpgiyrfvapgerpsgmfds
svlcecydagxawyeltpaettvrlraymntpglpvcqdh
lefwegvftglthidahflsqtkqsgenfpylvayqatvc
araqapppswdqmwkclirlkptlhgptpllyrlgavqne
vtlthpitkyimtcmsadlevvtgsgshhhhhh
>d1d9xa1
vegrfqlvapyepqgdqpqaiaklvdglrrgvKHQTLLGA
TGTGKTFTISNVIAqvnkpTLVIAHNKTLAGQLYSELKEF
fphnAVEYFVSYydyyqpeayvpqtdtyiekdakindeid
klrhsatsalferrdVIIVASVS-CIYglgspeeyrelvv
slrvgmeiernallrrlvdiqydrndidfrgtfrvrgdvv
eifpasrdehcirveffgdeieriraevdaltgkvlgere
hvaifpashfvtreekmrlaiqnieqeleerlaelraqgk
lleaqrleqrtrydlemmremgfcsgienysrhlalrppg
stpytlldyfpddFLIIVDESHVtlpqlrgmyngdrarkq
vlvdhgfrlpsaldnrpltfeefeqkiNQIIYVSATPgpy
elehspgvveqiirptglldptidvrptkgqiddligeir
ervernertlvttltkkmaedltdylkeagikvaylhsei
ktlerieiirdlrlgkydvlvginllregldipevslvai
ldadkegflrsersliqtigraarnanghvimyadtitks
meiaiqetkrrraiqeeynrkhgivprtvkkeirdvirat
yaaeetemyeakpaaamtkqereelirtleaemkeaakal
dferaaqlrdiifelkaeg---------------------
---------------------------------
