# Supplementary material for: Accuracy of structure-based sequence alignment of automatic methods
Source: BMC Bioinformatics. 2007 Sep 20;8:355. doi: 10.1186/1471-2105-8-355 (PMC2039753; doi:10.1186/1471-2105-8-355)
Supplement: Additional file 3 — Root node data set. The sequence alignments used in this study, including those generated by different methods and derived from CDD. [file 1471-2105-8-355-S3.tgz › aln_root/cdd/a00518-d1a1va1-d1d9za1.fasta]

>d1a1va1
mvdfipvenlettmrspvftdnssppavpqsfQVAHLHAP
TGSGKSTKVPAAYAaqgyKVLVLNPSVAATLGFGAYMSKA
hg-vDPNIRTGVrtit------------------------
------------tgsPITYSTYGkFLAdggxs--------
----------------------------------------
----------------------------------------
----------------------------------------
----------------------------------------
--------ggayDIIICDECHStdatsilgigt-------
----------------vldqaetagaRLVVLATATPpgsv
tvphpnieevalsttgeipfygkaiplevikggrhlifch
skkkcdelaaklvalginavayyrgldvsviptsgdvvvv
atdalmtgftgdfdsvidcntxvtqtvdfsldptftiett
tlpqdavsrtqrrgrtgrgkpgiyrfvapgerpsgmfdss
vlcecydagxawyeltpaettvrlraymntpglpvcqdhl
efwegvftglthidahflsqtkqsgenfpylvayqatvca
raqapppswdqmwkclirlkptlhgptpllyrlgavqnev
tlthpitkyimtcmsadlevvtgsgshhhhhh
>d1d9za1
vegrfqlvapyepqgdqpqaiaklvdglrrgvKHQTLLGA
TGTGKTFTISNVIAqvnkPTLVIAHNKTLAGQLYSELKEF
fphnAVEYFVSYydyyqpeayvpqtdtyiekdakindeid
klrhsatsalferrdVIIVASVS-CIYglgspeeyrelvv
slrvgmeiernallrrlvdiqydrndidfrgtfrvrgdvv
eifpasrdehcirveffgdeierirevdaltgkvlgereh
vaifpashfvtreekmrlaiqnieqeleerlaelraqgkl
leaqrleqrtrydlemmremgfcsgienysrhlalrppgs
tpytlldyfpddFLIIVDESHVtlpqlrgmyngdrarkqv
lvdhgfrlpsaldnrpltfeefeqkiNQIIYVSATPgpye
lehspgvveqiirptglldptidvrptkgqiddligeire
rvernertlvttltkkmaedltdylkeagikvaylhseik
tlerieiirdlrlgkydvlvginllregldipevslvail
dadkegflrsersliqtigraarnanghvimyadtitksm
eiaiqetkrrraiqeeynrkhgivprtvkkeirdviraty
aaeetemyeakpaaamtkqereelirtleaemkeaakald
feraaqlrdiifelkaeg----------------------
--------------------------------
