# Supplementary material for: Accuracy of structure-based sequence alignment of automatic methods
Source: BMC Bioinformatics. 2007 Sep 20;8:355. doi: 10.1186/1471-2105-8-355 (PMC2039753; doi:10.1186/1471-2105-8-355)
Supplement: Additional file 3 — Root node data set. The sequence alignments used in this study, including those generated by different methods and derived from CDD. [file 1471-2105-8-355-S3.tgz › aln_root/cdd/a00519-d1cu1a2-d1d2ma1.fasta]

>d1cu1a2
gsvvivgriilsgsgsitaysqqtrgllgciitsltgrdk
nqvegevqvvstatqsflatcvngvcwtvyhgagsktlag
pkgpitqmytnvdqdlvgwqappgarsltpctcgssdlyl
vtrhadvipvrrrgdsrgsllsprpvsylkgssggpllcp
sghavgifraavctrgvakavdfvpvesmettmrspvftd
nssppavpqsfQVAHLHAPTGSGKSTKVPAAYAaqgykVL
VLNPSVAATLGFGAYMSKAhg-iDPNIRTGVrtit-----
-------------------------------tgaPVTYST
YGkFLAdggcs-----------------------------
----------------------------------------
----------------------------------------
----------------------------------------
--------------------------ggayDIIICDECHS
tdsttilgigt-----------------------vldqae
tagaRLVVLATATPpgsvtvphpnieevalsntgeipfyg
kaipieairggrhlifchskkkcdelaaklsglginavay
yrgldvsviptigdvvvvatdalmtgytgdfdsvidcntc
vtqtvdfsldptftietttvpqdavsrsqrrgrtgrgrrg
iyrfvtpgerpsgmfdssvlcecydagcawyeltpaetsv
rlraylntpglpvcqdhlefwesvftglthidahflsqtk
qagdnfpylvayqatvcaraqapppswdqmwkclirlkpt
lhgptpllyrlgavqnevtlthpitkyimacmsadlevvt
>d1d2ma1
----------------------------------------
----------------------------------------
----------------------------------------
----------------------------------------
----------------------mtfryrgpspkgdqpkai
aglvealrdgeRFVTLLGATGTGKTVTMAKVIEalgrpAL
VLAPNKILAAQLAAEFRELfpenAVEYFISYydyyqpeay
vpgkdlyiekdasinpeierlrhsttrslltrrdVIVVAS
VS-AIYglgdpreyrarnlvvergkpyprevllerllelg
yqrndidlspgrfrakgevleifpayetepirvelfgdev
erisqvhpvtgerlrelpgfvlfpathylspegleeilke
iekelwervryfeergevlyaqrlkertlydlemlrvmgt
cpgvenyaryftgkapgeppytlldyfpedFLVFLDESHV
tvpqlqgmyrgdyarkktlvdygfrlpsaldnrplrfeef
lervSQVVFVSATPgpfelahsgrvveqiirptglldplv
rvkptenqildlmegireraargertlvtvltvrmaeelt
sflvehgirarylhheldafkrqalirdlrlghydclvgi
nllregldipevslvaildadkegflrsersliqtigraa
rnargevwlyadrvseamqraieetnrrralqeaynlehg
itpetvrkevravirpegyeeapleadlsgedlreriael
elamwqaaealdferaarlrdeiralearlqgvrapepvp
ggrkrkrr--------------------------------
