# Supplementary material for: Accuracy of structure-based sequence alignment of automatic methods
Source: BMC Bioinformatics. 2007 Sep 20;8:355. doi: 10.1186/1471-2105-8-355 (PMC2039753; doi:10.1186/1471-2105-8-355)
Supplement: Additional file 3 — Root node data set. The sequence alignments used in this study, including those generated by different methods and derived from CDD. [file 1471-2105-8-355-S3.tgz › aln_root/cdd/a00522-d1a1va1-d1c4oa1.fasta]

>d1a1va1
mvdfipvenlettmrspvftdnssppavpqsfQVAHLHAP
TGSGKSTKVPAAYAaqgyKVLVLNPSVAATLGFGAYMSKA
hg-vDPNIRTGVrtit------------------------
------------tgsPITYSTYGkFLAdggxs--------
----------------------------------------
----------------------------------------
----------------------------------------
----------------------------------------
-------ggayDIIICDECHStdatsilgigt--------
---------------vldqaetagaRLVVLATATPpgsvt
vphpnieevalsttgeipfygkaiplevikggrhlifchs
kkkcdelaaklvalginavayyrgldvsviptsgdvvvva
tdalmtgftgdfdsvidcntxvtqtvdfsldptftiettt
lpqdavsrtqrrgrtgrgkpgiyrfvapgerpsgmfdssv
lcecydagxawyeltpaettvrlraymntpglpvcqdhle
fwegvftglthidahflsqtkqsgenfpylvayqatvcar
aqapppswdqmwkclirlkptlhgptpllyrlgavqnevt
lthpitkyimtcmsadlevvtgsgshhhhhh
>d1c4oa1
----tfryrgpspkgdqpkaiaglvealrdgeRFVTLLGA
TGTGKTVTMAKVIEalgrPALVLAPNKILAAQLAAEFREL
fpenAVEYFISYydyyqpeayvpgkdlyiekdasinpeie
rlrhsttrslltrrdVIVVASVS-AIYglgdpreyrarnl
vvergkpyprevllerllelgyqrndidlspgrfrakgev
leifpayetepirvelfgdeverisqvhpvtgerlrelpg
fvlfpathylspegleeilkeiekelwervryfeergevl
yaqrlkertlydlemlrvmgtcpgvenyaryftgkapgep
pytlldyfpedFLVFLDESHVtvpqlqgmyrgdyarkktl
vdygfrlpsaldnrplrfeeflervSQVVFVSATPgpfel
ahsgrvveqiirptglldplvrvkptenqildlmegirer
aargertlvtvltvrmaeeltsflvehgirarylhhelda
fkrqalirdlrlghydclvginllregldipevslvaild
adkegflrsersliqtigraarnargevwlyadrvseamq
raieetnrrralqeaynlehgitpetvrkevravirpegy
eeapleadlsgedlreriaelelamwqaaealdferaarl
rdeiralearlqgvrapepvpggrkrkrr-----------
-------------------------------
