# Supplementary material for: Accuracy of structure-based sequence alignment of automatic methods
Source: BMC Bioinformatics. 2007 Sep 20;8:355. doi: 10.1186/1471-2105-8-355 (PMC2039753; doi:10.1186/1471-2105-8-355)
Supplement: Additional file 3 — Root node data set. The sequence alignments used in this study, including those generated by different methods and derived from CDD. [file 1471-2105-8-355-S3.tgz › aln_root/cdd/a00879-d1ckta_-d1gt0d_.fasta]

>d1ckta_
-kPRGKMSSYAFFVQTCREEHKKkhpdasvnfsEFSKKCS
ERWKTMSakEKGKFEDMAKADKARYEREMKty--------
--
>d1gt0d_
drVKRPMNAFMVWSRGQRRKMAQenpk--mhnsEISKRLG
AEWKLLSetEKRPFIDEAKRLRALHMKEHPdykyrprrkt
kt
