# Supplementary material for: Accuracy of structure-based sequence alignment of automatic methods
Source: BMC Bioinformatics. 2007 Sep 20;8:355. doi: 10.1186/1471-2105-8-355 (PMC2039753; doi:10.1186/1471-2105-8-355)
Supplement: Additional file 3 — Root node data set. The sequence alignments used in this study, including those generated by different methods and derived from CDD. [file 1471-2105-8-355-S3.tgz › aln_root/cdd/a01003-d1a1ma1-d1cs6a1.fasta]

>d1a1ma1
gshsmryfytamsrpgrgeprfiavgyvddtqfvrfdsda
asprteprppwieqegpeywdrntqifktntqtyrenlri
alryynqseagshiiqrmygcdlgpdgrllrghdqsaydg
kdyialnedlsswtaadtaaqitqrkweaarvaeqlrayl
eglcvewlrrylengketlqradppkthvthhpvsdheaT
LRCWalgfypaeITLTWQrdgedqtqdtelvetrpagdrt
fqkwAAVVVpsg----eeqRYTCHVQheglpkpLTL-RWE
phh-------------------------------------
----------------------------------------
----------------------------------------
----------------------------------------
----------------------------------------
----------------------------------------
----------------------------------------
--------
>d1cs6a1
----------------------------------------
----------------------------------------
----------------------------------------
----------------------------------------
--------------rsygpvfeeqpahtlfpegsaeekvT
LTCRara--nppATYRWKmngtelkmg--------pdsry
rlvaGDLVIsnpvkakdagSYQCVATnar--gtVVSrEAS
lrfgflqefsaeerdpvkitegwgvmftcsppphypalsy
rwllnefpnfipadgrrfvsqttgnlyiakteasdlgnys
cfatshidfitksvfskfsqlslaaedarqyapsikakfp
adtyaltgqmvtlecfafgnpvpqikwrkldgsqtskwls
sepllhiqnvdfedegtyeceaenikgrdtyqgriiihaq
pdwldvitdteadigsdlrwscvasgkprpavrwlrdgqp
lasqnrievsggelrfsklvledsgmyqcvaenkhgtvya
saeltvqa
