# Supplementary material for: Accuracy of structure-based sequence alignment of automatic methods
Source: BMC Bioinformatics. 2007 Sep 20;8:355. doi: 10.1186/1471-2105-8-355 (PMC2039753; doi:10.1186/1471-2105-8-355)
Supplement: Additional file 3 — Root node data set. The sequence alignments used in this study, including those generated by different methods and derived from CDD. [file 1471-2105-8-355-S3.tgz › aln_root/cdd/a01013-d1iray3-d1neu__.fasta]

>d1iray3
leadkckereekiilvssaneidvrpcplnpnehkgtitw
ykddsktpvsteqasrihqhkeklwfvpakvedsghyycv
vrnssyclrikisakfvenepnlcynaqaifkqklpvagd
gglvcpymeffknennelpklqwykdckpllldnihfsgv
kdrlivmnvaekhrgnytchasytylgkqypitrviefit
leenkptrpvivspanetmevdlgsqiQLICNvtg----q
lsDIAYWKwngsvideddpvlged----------yysven
pankrrstliTVLNIseiesrfykhPFTCFAKnth--giD
AAYIQliypvtnfqk
>d1neu__
----------------------------------------
----------------------------------------
----------------------------------------
----------------------------------------
----------------------------------------
----------ivvytdrevygavgsqvTLHCSfwssewvs
ddISFTWRyqpeggrdaisifhyakgqpyidevgtfkeri
qwvgdpswkdGSIVIhnldy-sdngTFTCDVKnppdivgK
TSQVTlyvfekvptr
