# Supplementary material for: Accuracy of structure-based sequence alignment of automatic methods
Source: BMC Bioinformatics. 2007 Sep 20;8:355. doi: 10.1186/1471-2105-8-355 (PMC2039753; doi:10.1186/1471-2105-8-355)
Supplement: Additional file 3 — Root node data set. The sequence alignments used in this study, including those generated by different methods and derived from CDD. [file 1471-2105-8-355-S3.tgz › aln_root/cdd/a01022-d1i8la1-d2ig2h1.fasta]

>d1i8la1
------vihvtkevkevaTLSCGhnvsveelaqTRIYWQk
ekkmvltmmsgdmni----------wpeyknrtifditnn
LSIVIlalrpsdegTYECVVLkyekd-----afkreHLA-
EVTlsvkadfptpsisdfeiptsnirriicstsggfpeph
lswlengeelnainttvsqdpetelyavsskldfnmttnh
sfmclikyghlrvnqtfnwnttkqehfpdn----------
----------------------------------------
----------------------------------------
----------------------------------------
----------------------------------------
----------------------------------------
-----------------
>d2ig2h1
evqlvqsgggvvqpgrslRLSCSssgf--ifssYAMYWVr
qapgkglewvaiiwddgsdqhyadsvkgrftisrndsknt
LFLQMdslrpedtgVYFCARDgghgfcssascfgpdYWGq
GTPvtvssastkgpsvfplapsskstsggtaalgclvkdy
fpqpvtvswnsgaltsgvhtfpavlqssglyslssvvtvp
ssslgtqtyicnvnhkpsntkvdkrvepkscdkthtcppc
papellggpsvflfppkpkdtlmisrtpevtcvvvdvshe
dpqvkfnwyvdgvqvhnaktkpreqqynstyrvvsvltvl
hqnwldgkeykckvsnkalpapiektiskakgqprepqvy
tlppsreemtknqvsltclvkgfypsdiavewesngqpen
nykttppvldsdgsfflyskltvdksrwqqgnvfscsvmh
ealhnhytqkslslspg
