# Supplementary material for: Accuracy of structure-based sequence alignment of automatic methods
Source: BMC Bioinformatics. 2007 Sep 20;8:355. doi: 10.1186/1471-2105-8-355 (PMC2039753; doi:10.1186/1471-2105-8-355)
Supplement: Additional file 3 — Root node data set. The sequence alignments used in this study, including those generated by different methods and derived from CDD. [file 1471-2105-8-355-S3.tgz › aln_root/cdd/a01024-d1neu__-d2fcba2.fasta]

>d1neu__
----------------------------------------
----------------------------------------
------ivvytdrevygavgsqvTLHCSfwssewvsddIS
FTWRyqpeggrdaisifhyakgqpyidevgtfkeriqwvg
dpswkdGSIVIhnldysdngTFTCDVKnppdivgKTS-QV
Tlyvfekvptr
>d2fcba2
appkavlklepqwinvlqedsvtltcrgthspesdsiqwf
hngnlipthtqpsyrfkannndsgeytcqtgqtslsdpvh
ltvlsewlvlqtphlefqegetiVLRCHswkd---kplVK
VTFFqngksk------------------------------
kfsrsdPNFSIpqanhshsgDYHCTGNigy--tlYSSkPV
Titvqapa---
