# Supplementary material for: Accuracy of structure-based sequence alignment of automatic methods
Source: BMC Bioinformatics. 2007 Sep 20;8:355. doi: 10.1186/1471-2105-8-355 (PMC2039753; doi:10.1186/1471-2105-8-355)
Supplement: Additional file 3 — Root node data set. The sequence alignments used in this study, including those generated by different methods and derived from CDD. [file 1471-2105-8-355-S3.tgz › aln_root/cdd/a01030-d1a1ma1-d1fytd1.fasta]

>d1a1ma1
gshsmryfytamsrpgrgeprfiavgyvddtqfvrfdsda
asprteprppwieqegpeywdrntqifktntqtyrenlri
alryynqseagshiiqrmygcdlgpdgrllrghdqsaydg
kdyialnedlsswtaadtaaqitqrkweaarvaeqlrayl
eglcvewlrrylengketlqradppkthvthhpvsdheaT
LRCWalgfypaeITLTWQrdgedqtqdtelv---------
--etrpagdrtfqkwAAVVVpsg---eeqRYTCHVQhegl
--pkpLTL-RWEphh-------------------------
----------------------------------------
-----------------------------------
>d1fytd1
----------------------------------------
----------------------------------------
----------------------------------------
----------------------------------------
---------------------qsvtqlgshvsvsegalvL
LRCNyss--svpPYLFWYvqypnqglqlllkytsaatlvk
gingfeaefkksetsFHLTKpsahmsdaaEYFCAVSespf
gneklTFGtGTRltiipniqnpdpavyqlrdskssdksvc
lftdfdsqtnvsqskdsdvyitdktvldmrsmdfksnsav
awsnksdfacanafnnsiipedtffpspesscdvk
