# Supplementary material for: Accuracy of structure-based sequence alignment of automatic methods
Source: BMC Bioinformatics. 2007 Sep 20;8:355. doi: 10.1186/1471-2105-8-355 (PMC2039753; doi:10.1186/1471-2105-8-355)
Supplement: Additional file 3 — Root node data set. The sequence alignments used in this study, including those generated by different methods and derived from CDD. [file 1471-2105-8-355-S3.tgz › aln_root/cdd/a01031-d1sm3h1-d2fcba2.fasta]

>d1sm3h1
----------------------------------------
----------------------------------------
-----qvqlqesggglvqpggsmKLSCVasgftfsnYWMN
WVrqspekglewvaeirlksnnyathyaesvkgrftisrd
dskssVYLQMnnlraedtgIYYCTGVgq-faYWGqGTTvt
vssakttpptvyplapgsnaasqsmvtlgclvkgyfpepv
tvtwnsgslasgvhtfpavlqsdlytlsssvtvpsstwps
etvtcnvahpasstkvdakivprd
>d2fcba2
appkavlklepqwinvlqedsvtltcrgthspesdsiqwf
hngnlipthtqpsyrfkannndsgeytcqtgqtslsdpvh
ltvlsewlvlqtphlefqegetiVLRCHswkd-kplVKVT
FFqngksk-------------------------------k
fsrsdPNFSIpqanhshsgDYHCTGNigytlYSSkPVTit
vqapa-----------------------------------
----------------------------------------
------------------------
