# Supplementary material for: Accuracy of structure-based sequence alignment of automatic methods
Source: BMC Bioinformatics. 2007 Sep 20;8:355. doi: 10.1186/1471-2105-8-355 (PMC2039753; doi:10.1186/1471-2105-8-355)
Supplement: Additional file 3 — Root node data set. The sequence alignments used in this study, including those generated by different methods and derived from CDD. [file 1471-2105-8-355-S3.tgz › aln_root/cdd/a01035-d1gsma1-d1i1ad2.fasta]

>d1gsma1
----------------------------------------
----------------------------------------
------------------------------------qslq
vkplqveppepvvavalgasrQLTCRlaca-drgASVQWR
gldtslga----------vqsdtgrSVLTVrnaslsaagT
RVCVGScgg---rtFQHTVQllvyafpnqltvspaalvpg
dpevactahkvtpvdpnalsfsllvggqelegaqalgpev
qeeeeepqgdedvlfrvterwrlpplgtpvppalycqatm
rlpglelshrqaipvliegx
>d1i1ad2
vprecnpcgctgsevssvfifppktkdvlgggltpkvtcv
vvdisqndpevrfswfiddvevhtaqthapekqsnstlrs
vselpiverdwlngktfkckvnsgafpapieksiskpegt
prgpqvytmappkeemtqsqvSITCMvkgfyppdIYTEWK
mngqpqenykntpptmdtdgsyflySKLNVkketwqqgnT
FTCSVLheglenehTEKSLShspgkgiegrgsshhhhhh-
----------------------------------------
----------------------------------------
--------------------
