# Supplementary material for: Accuracy of structure-based sequence alignment of automatic methods
Source: BMC Bioinformatics. 2007 Sep 20;8:355. doi: 10.1186/1471-2105-8-355 (PMC2039753; doi:10.1186/1471-2105-8-355)
Supplement: Additional file 3 — Root node data set. The sequence alignments used in this study, including those generated by different methods and derived from CDD. [file 1471-2105-8-355-S3.tgz › aln_root/cdd/a01036-d1b6u_2-d1cs6a1.fasta]

>d1b6u_2
hegvhrkpsllahpgplvkseetvilqcwsdvrfqhfllh
regkfkdtlhligehhdgvskanfsigpmmqdlagtyrcy
gsvthspyqlsapsdpldivitglyekpslsaqpgptvla
gesvTLSCSsrs-syDMYHLSregeaherrfsagpkvngt
fqADFPLgpat---hggTYRCFGSfrdspyewsNSSdPLL
vsvtgnpsnswpsptepssetgnprhlhaaaeqkliseed
lnldlvprgssshhhhhhssg-------------------
----------------------------------------
----------------------------------------
----------------------------------------
----------------------------------------
----------------------------------------
--------
>d1cs6a1
----------------------------------------
----------------------------------------
-------------------rsygpvfeeqpahtlfpegsa
eekvTLTCRaranppATYRWKmngtelkmg---pdsryrl
vaGDLVIsnpvkakdagSYQCVATnar----gtVVSrEAS
lrfgflqefsaeerdpvkitegwgvmftcsppphypalsy
rwllnefpnfipadgrrfvsqttgnlyiakteasdlgnys
cfatshidfitksvfskfsqlslaaedarqyapsikakfp
adtyaltgqmvtlecfafgnpvpqikwrkldgsqtskwls
sepllhiqnvdfedegtyeceaenikgrdtyqgriiihaq
pdwldvitdteadigsdlrwscvasgkprpavrwlrdgqp
lasqnrievsggelrfsklvledsgmyqcvaenkhgtvya
saeltvqa
