# Supplementary material for: Accuracy of structure-based sequence alignment of automatic methods
Source: BMC Bioinformatics. 2007 Sep 20;8:355. doi: 10.1186/1471-2105-8-355 (PMC2039753; doi:10.1186/1471-2105-8-355)
Supplement: Additional file 3 — Root node data set. The sequence alignments used in this study, including those generated by different methods and derived from CDD. [file 1471-2105-8-355-S3.tgz › aln_root/cdd/a01047-d1biha4-d1mfa_1.fasta]

>d1biha4
lpvdkypvlkdqpaevlfrennptvleciiegndqgvkys
wkkdgksynwqehnaalrkdegslvflrpqasdeghyqcf
aetpagvassrvisfrktyliaspakthektpiegrpfql
dcvlpnaypkplitwkkrlsgadpnadvtdfdrritagpd
gnlyftivtkedvsdiykyvctaknaavdeevvlveyeik
gvtkdnsgykgepvpqyvskdmmakagdvtmiycmygsnp
mgypnyfkngkdvngnpedritrhnrtsgkrllfkttlpe
degvytcevdngvgkpqkhslkltvvsapkyeqkpekviv
vkqgqdvTIPCKvtg---lpaPNVVWShnakplsg-----
--------------gratvtdSGLVIkgvkngdkgYYGCR
ATnehgdKYF-ETLvqvn----------------------
----------------------------------------
----------------------------------------
------------------------------------
>d1mfa_1
----------------------------------------
----------------------------------------
----------------------------------------
----------------------------------------
----------------------------------------
----------------------------------------
----------------------------------------
-----------------------------qivvtqesalt
tspgetvTLTCRsstgtvtsgNHANWVqekpdhlftglig
dtnnrapgvparfsgsligdkAALTItgaqpedeaIYFCA
LWsnnhwIFGgGTKltvlgqpksspsvtlfppssegevqv
qqsgtvvarpgasvkmsckasgytftnywmhwikqrpgqg
lewigaiypgnsatfynhkfraktkltavtstttaymels
sltsedsavyyctrgghgyygdywgqgasltvssak
