# Supplementary material for: Accuracy of structure-based sequence alignment of automatic methods
Source: BMC Bioinformatics. 2007 Sep 20;8:355. doi: 10.1186/1471-2105-8-355 (PMC2039753; doi:10.1186/1471-2105-8-355)
Supplement: Additional file 3 — Root node data set. The sequence alignments used in this study, including those generated by different methods and derived from CDD. [file 1471-2105-8-355-S3.tgz › aln_root/cdd/a01053-d1fyte2-d1kb5b_.fasta]

>d1fyte2
kvtqssrylvkrtgekvflecvqdmdhenmfwyrqdpglg
lrliyfsydvkmkekgdipegysvsrekkerfslilesas
tnqtsmylcassstglpygytfgsgtrltvvedlnkvfpp
evavfepseaeishtqkaTLVCLatgffpdhVELSWWvng
kevhsgvstdpqp--------lkeqpalndsryslsSRLR
VsatfwqnprnHFRCQVQfyglsendewtqdrakpvtqiV
SA-EAWgradcgft
>d1kb5b_
----------------------------------------
----------------------------------------
---------------------------------------v
tlleqnprwrlvprgqavNLRCIlkn--sqyPWMSWYqqd
lqkqlqwlftlrspgdkevkslpgadylatrvtdteLRLQ
Vanms---qgrTLYCTCSaapdwg---------asaetlY
FGsGTRltvl----
