# Supplementary material for: Accuracy of structure-based sequence alignment of automatic methods
Source: BMC Bioinformatics. 2007 Sep 20;8:355. doi: 10.1186/1471-2105-8-355 (PMC2039753; doi:10.1186/1471-2105-8-355)
Supplement: Additional file 3 — Root node data set. The sequence alignments used in this study, including those generated by different methods and derived from CDD. [file 1471-2105-8-355-S3.tgz › aln_root/cdd/a01054-d1fyte2-d1mcsa1.fasta]

>d1fyte2
kvtqssrylvkrtgekvflecvqdmdhenmfwyrqdpglg
lrliyfsydvkmkekgdipegysvsrekkerfslilesas
tnqtsmylcassstglpygytfgsgtrltvvedlnkvfpp
evavfepseaeishtqkaTLVCLatgf-fpdhVELSWWvn
gkevhsgvstdpqp---lkeqpalndsryslsSRLRVsat
fwqnprnHFRCQVQfyglsendewtqdrakpvtqiVSA-E
AWgradcgft------------------------------
----------------------------------------
--------------------------------
>d1mcsa1
----------------------------------------
----------------------------------------
----------------------------------------
psaltqppsasgslgqsvTISCTgtssdvggyNYVSWYqq
hagkapkviiyevnkrpsgvpdrfsgsksgntASLTVsgl
qa-edeaDYYCSSYegs---------------dnfVFGtG
TKvtvlgqpkanptvtlfppsseelqankatlvclisdfy
pgavtvawkadgspvkagvettkpskqsnnkyaassylsl
tpeqwkshrsyscqvthegstvektvaptecs
