# Supplementary material for: Accuracy of structure-based sequence alignment of automatic methods
Source: BMC Bioinformatics. 2007 Sep 20;8:355. doi: 10.1186/1471-2105-8-355 (PMC2039753; doi:10.1186/1471-2105-8-355)
Supplement: Additional file 3 — Root node data set. The sequence alignments used in this study, including those generated by different methods and derived from CDD. [file 1471-2105-8-355-S3.tgz › aln_root/cdd/a01059-d1gigl2-d1hxma1.fasta]

>d1gigl2
qavvtqesalttspgetvtltcrsstgavttsnyanwvqe
kpdhlftgliggtnnrapgvparfsgsligdkaaltitga
qtedeaiyfcalwysnhwvfgggtkltvlgqpksspsvtl
fppsseeletnkaTLVCTitdfypgvVTVDWKvdgtpvtq
gmett----------qpskqsnnkymasSYLTLtarawer
hsSYSCQVTheg-------htVEK-SLS------------
----------------------------------------
----------------------------------------
-----------------------
>d1hxma1
----------------------------------------
----------------------------------------
----------------------------------aielvp
ehqtvpvsigvpaTLRCSmkgeaignYYINWYrktqgntm
tfiyrekdiygpgfkdnfqgdidiaknlAVLKIlapserd
egSYYCACDtlgmggeytdklIFGkGTRvtveprsqphtk
psvfvmkngtnvaclvkefypkdirinlvsskkitefdpa
ivispsgkynavklgkyedsnsvtcsvqhdnktvhstdfe
vktdstdhvkpketentkqpsks
