# Supplementary material for: Accuracy of structure-based sequence alignment of automatic methods
Source: BMC Bioinformatics. 2007 Sep 20;8:355. doi: 10.1186/1471-2105-8-355 (PMC2039753; doi:10.1186/1471-2105-8-355)
Supplement: Additional file 3 — Root node data set. The sequence alignments used in this study, including those generated by different methods and derived from CDD. [file 1471-2105-8-355-S3.tgz › aln_root/cdd/a01060-d1b2wl2-d1cdi_1.fasta]

>d1b2wl2
diqmtqspstlsasvgdrvtitckasenvdtyvswyqqkp
gkapklliygasnrytgvpsrfsgsgsgtdftltisslqp
ddfatyycgqsynypftfgqgtkvevkrtvaapsvfifpp
sdeqlksgtaSVVCLlnnfypreAKVQWKvdnalqsgnsq
esv----------teqdskdstyslsSTLTLskadyekhk
VYACEVThqglsspVTKSFNrgec----------------
----------------------------------------
------------------------
>d1cdi_1
----------------------------------------
----------------------------------------
-------------------------------------tkk
vvlgkkgdtvELTCTasq--kksIQFHWKnsnqikilgnq
gsfltkgpsklndradsrrslwdqgnFPLIIknlkiedsd
TYICEVEd------QKEEVQllvfgltansdthllqgqsl
tltlesppgsspsvqcrsprgkniqggktlsvsqlelqds
gtwtctvlqnqkkvefkidivvla
