# Supplementary material for: Accuracy of structure-based sequence alignment of automatic methods
Source: BMC Bioinformatics. 2007 Sep 20;8:355. doi: 10.1186/1471-2105-8-355 (PMC2039753; doi:10.1186/1471-2105-8-355)
Supplement: Additional file 3 — Root node data set. The sequence alignments used in this study, including those generated by different methods and derived from CDD. [file 1471-2105-8-355-S3.tgz › aln_root/cdd/a01066-d1biha4-d1hdma1.fasta]

>d1biha4
lpvdkypvlkdqpaevlfrennptvleciiegndqgvkys
wkkdgksynwqehnaalrkdegslvflrpqasdeghyqcf
aetpagvassrvisfrktyliaspakthektpiegrpfql
dcvlpnaypkplitwkkrlsgadpnadvtdfdrritagpd
gnlyftivtkedvsdiykyvctaknaavdeevvlveyeik
gvtkdnsgykgepvpqyvskdmmakagdvtmiycmygsnp
mgypnyfkngkdvngnpedritrhnrtsgkrllfkttlpe
degvytcevdngvgkpqkhslkltvvsapkyeqkpekviv
vkqgqdvTIPCKvtg--lpaPNVVWShnakplsg------
----gratvtdSGLVIkgvkngdkgYYGCRATneh--gdK
YFETLvqvn--------
>d1hdma1
----------------------------------------
----------------------------------------
----------------------------------------
----------------------------------------
----------------------------------------
-------------vpeaptpmwpddlqnhtflhtvycqdg
spsvglseaydedqlfffdfsqntrvprlpefadwaqeqg
dailfdkefcewmiqqipkldgkipvsrgfpiaevftlkp
lefgkpnTLVCFvsnlfppmLTVNWHdhsvpvegfgptfv
savdglsfqafSYLNFtpe---psdIFSCIVThepdrytA
IAYWVprnalpsdllen
