# Supplementary material for: Accuracy of structure-based sequence alignment of automatic methods
Source: BMC Bioinformatics. 2007 Sep 20;8:355. doi: 10.1186/1471-2105-8-355 (PMC2039753; doi:10.1186/1471-2105-8-355)
Supplement: Additional file 3 — Root node data set. The sequence alignments used in this study, including those generated by different methods and derived from CDD. [file 1471-2105-8-355-S3.tgz › aln_root/cdd/a01068-d1f97a1-d1hdma1.fasta]

>d1f97a1
----------------------------------------
----------------------------------------
---------------kgsvytaqsdvqvpenesiKLTCTy
sg--fssPRVEWKfvqgsttalvcynsqitapyadrvtfs
sSGITFssvtrkdngEYTCMVSeeggqnyGEVSIHltvlv
ppskptisvpssvtignravltcsehdgsppseyswfkdg
ismltadakktrafmnssftidpksgdlifdpvtafdsge
yycqaqngygtamrseaahmdavelnvgg
>d1hdma1
vpeaptpmwpddlqnhtflhtvycqdgspsvglseayded
qlfffdfsqntrvprlpefadwaqeqgdailfdkefcewm
iqqipkldgkipvsrgfpiaevftlkplefgkpnTLVCFv
snlfppmLTVNWHdhsvpvegfgptf---vsavdglsfqa
fSYLNFtpe---psdIFSCIVThepdrytAIAYWVprnal
psdllen---------------------------------
----------------------------------------
-----------------------------
