# Supplementary material for: Accuracy of structure-based sequence alignment of automatic methods
Source: BMC Bioinformatics. 2007 Sep 20;8:355. doi: 10.1186/1471-2105-8-355 (PMC2039753; doi:10.1186/1471-2105-8-355)
Supplement: Additional file 3 — Root node data set. The sequence alignments used in this study, including those generated by different methods and derived from CDD. [file 1471-2105-8-355-S3.tgz › aln_root/cdd/a01073-d1bqhh_-d1iray2.fasta]

>d1bqhh_
----------------------------------------
----------------------------------------
-------------------kpqapelrifpkkmdaelgqk
vDLVCEvlg------svsQGCSWLfqnsssklpqptfvvy
masshnkitwdeklnssklfsamrdtnnkYVLTLnkfske
negYYFCSVIsns----vmYFSsVVPvlqkvssadlvp--
----------------------------------------
----------------------------------------
----------------------------
>d1iray2
leadkckereekiilvssaneidvrpcplnpnehkgtitw
ykddsktpvsteqasrihqhkeklwfvpakvedsghyycv
vrnssyclrikisakfvenepnlcynaqaifkqklpvagd
gGLVCPymeffknennelPKLQWYkdckpllld-------
---------------------nihfsgvkDRLIVmnvaek
hrgNYTCHASytylgkqypITR-VIEfitleenkptrpvi
vspanetmevdlgsqiqlicnvtgqlsdiaywkwngsvid
eddpvlgedyysvenpankrrstlitvlniseiesrfykh
pftcfaknthgidaayiqliypvtnfqk
