# Supplementary material for: Accuracy of structure-based sequence alignment of automatic methods
Source: BMC Bioinformatics. 2007 Sep 20;8:355. doi: 10.1186/1471-2105-8-355 (PMC2039753; doi:10.1186/1471-2105-8-355)
Supplement: Additional file 3 — Root node data set. The sequence alignments used in this study, including those generated by different methods and derived from CDD. [file 1471-2105-8-355-S3.tgz › aln_root/cdd/a01074-d1epfa1-d1mfa_1.fasta]

>d1epfa1
rvlqvdivpsqgeisvgeskFFLCQvagd--akdKDISWF
spngeklspnqq-----------risvvwndddsSTLTIy
naniddagIYKCVVTaedgtqSEA-TVNvkifqklmfkna
ptpqefkegedavivcdvvsslpptiiwkhkgrdvilkkd
vrfivlsnnylqirgikktdegtyrcegrilargeinfkd
iqviv-----------------------------------
----------
>d1mfa_1
--qivvtqesalttspgetvTLTCRsstgtvtsgNHANWV
qekpdhlftgligdtnnrapgvparfsgsligdkAALTIt
gaqpedeaIYFCALWsnn-hwIFGgGTKltvlgqpkssps
vtlfppssegevqvqqsgtvvarpgasvkmsckasgytft
nywmhwikqrpgqglewigaiypgnsatfynhkfraktkl
tavtstttaymelssltsedsavyyctrgghgyygdywgq
gasltvssak
