# Supplementary material for: Accuracy of structure-based sequence alignment of automatic methods
Source: BMC Bioinformatics. 2007 Sep 20;8:355. doi: 10.1186/1471-2105-8-355 (PMC2039753; doi:10.1186/1471-2105-8-355)
Supplement: Additional file 3 — Root node data set. The sequence alignments used in this study, including those generated by different methods and derived from CDD. [file 1471-2105-8-355-S3.tgz › aln_root/cdd/a01080-d1biha4-d1f3jb1.fasta]

>d1biha4
lpvdkypvlkdqpaevlfrennptvleciiegndqgvkys
wkkdgksynwqehnaalrkdegslvflrpqasdeghyqcf
aetpagvassrvisfrktyliaspakthektpiegrpfql
dcvlpnaypkplitwkkrlsgadpnadvtdfdrritagpd
gnlyftivtkedvsdiykyvctaknaavdeevvlveyeik
gvtkdnsgykgepvpqyvskdmmakagdvtmiycmygsnp
mgypnyfkngkdvngnpedritrhnrtsgkrllfkttlpe
degvytcevdngvgkpqkhslkltvvsapkyeqkpekviv
vkqgqdvTIPCKvtg--lpaPNVVWShnakplsg------
-----gratvtdSGLVIkgvkngdkgYYGCRATneh--gd
KYFETLvqvn
>d1f3jb1
----------------------------------------
----------------------------------------
----------------------------------------
----------------------------------------
----------------------------------------
------------------erhfvhqfkgecyftngtqrir
lvtryiynreeylrfdsdvgeyravtelgrhsaeyynkqy
lertraeldtacrhnyeetevptslrrleqpnvaislsrt
ealnhhnTLVCSvtdfypakIKVRWFrngqeetvgvsstq
lirngdwtfqvlVMLEMtph---qgeVYTCHVEhpslksp
ITVEWRaq--
