# Supplementary material for: Accuracy of structure-based sequence alignment of automatic methods
Source: BMC Bioinformatics. 2007 Sep 20;8:355. doi: 10.1186/1471-2105-8-355 (PMC2039753; doi:10.1186/1471-2105-8-355)
Supplement: Additional file 3 — Root node data set. The sequence alignments used in this study, including those generated by different methods and derived from CDD. [file 1471-2105-8-355-S3.tgz › aln_root/cdd/a01089-d1biha4-d1c5da1.fasta]

>d1biha4
lpvdkypvlkdqpaevlfrennptvleciiegndqgvkys
wkkdgksynwqehnaalrkdegslvflrpqasdeghyqcf
aetpagvassrvisfrktyliaspakthektpiegrpfql
dcvlpnaypkplitwkkrlsgadpnadvtdfdrritagpd
gnlyftivtkedvsdiykyvctaknaavdeevvlveyeik
gvtkdnsgykgepvpqyvskdmmakagdvtmiycmygsnp
mgypnyfkngkdvngnpedritrhnrtsgkrllfkttlpe
degvytcevdngvgkpqkhslkltvvsapkyeqkpekviv
vkqgqdvTIPCKvtglpaPNVVWShnakplsg--------
-----------gratvtdSGLVIkgvkngdkgYYGCRATn
ehgdKYF-ETLvqvn-------------------------
----------------------------------------
----------------------------------------
--
>d1c5da1
----------------------------------------
----------------------------------------
----------------------------------------
----------------------------------------
----------------------------------------
----------------------------------------
----------------------------------------
----------------------------diqmtqsppsls
aslgdkvTITCQasqdinKYIAWYqqkpgkaprqliryts
ilvlgtpsrfsgsgsgrdFSFSIsnvasediaSYYCLQYg
n-lyTFGaGTKleikradaaptvsifppsteqlatggasv
vclmnnfyprdisvkwkidgterrdgvldsvtdqdskdst
ysmsstlsltkadyeshnlytcevvhktssspvvksfnrn
ec
