# Supplementary material for: Accuracy of structure-based sequence alignment of automatic methods
Source: BMC Bioinformatics. 2007 Sep 20;8:355. doi: 10.1186/1471-2105-8-355 (PMC2039753; doi:10.1186/1471-2105-8-355)
Supplement: Additional file 3 — Root node data set. The sequence alignments used in this study, including those generated by different methods and derived from CDD. [file 1471-2105-8-355-S3.tgz › aln_root/cdd/a01095-d1a6aa1-d7fabh1.fasta]

>d1a6aa1
hviiqaefylnpdqsgefmfdfdgdeifhvdmakketvwr
leefgrfasfeaqgalaniavdkanleimtkrsnytpitn
vppevtvltnspvelrepnVLICFidkftppvVNVTWLrn
gkpvttgvset--------------vflpredhlfrkfHY
LPFlps---tedVYDCRVEhwgldepLLK-HWEf------
----------------------------------------
----------------------------------------
------------------
>d7fabh1
----------------------------------------
----------------------------------------
-avqleqsgpglvrpsqtlSLTCTvsgtsfddYYWTWVrq
ppgrglewigyvfytgttlldpslrgrvtmlvntsknqFS
LRLssvtaadtaVYYCARNliaggidVWGqGSLvtvssas
tkgpsvfplapsskstsggtaalgclvkdyfpepvtvswn
sgaltsgvhtfpavlqssglyslssvvtvpssslgtqtyi
cnvnhkpsntkvdkkvep
