# Supplementary material for: Accuracy of structure-based sequence alignment of automatic methods
Source: BMC Bioinformatics. 2007 Sep 20;8:355. doi: 10.1186/1471-2105-8-355 (PMC2039753; doi:10.1186/1471-2105-8-355)
Supplement: Additional file 3 — Root node data set. The sequence alignments used in this study, including those generated by different methods and derived from CDD. [file 1471-2105-8-355-S3.tgz › aln_root/cdd/a01110-d1bqhh_-d1j8he1.fasta]

>d1bqhh_
kpqapelrifpkkmdaelgqkvDLVCEvlgsvsQGCSWLf
qnsssklpqptfvvymasshnkitwdeklnssklfsamrd
tnnkYVLTLnkfskenegYYFCSVIsns---vmYFSsVVP
vlqkvssadlvp----------------------------
----------------------------------------
----------------------------------------
------------------
>d1j8he1
----vkvtqssrylvkrtgekvFLECVqdm-dhENMFWYr
qdpglglrliyfsydvkm-------kekgdipegysvsre
kkerFSLILesastnqtsMYLCASSstglpygyTFGsGTR
ltvvedlnkvfppevavfepseaeishtqkatlvclatgf
fpdhvelswwvngkevhsgvstdpqplkeqpalndsrysl
ssrlrvsatfwqnprnhfrcqvqfyglsendewtqdrakp
vtqivsaeawgradcgft
