# Supplementary material for: Accuracy of structure-based sequence alignment of automatic methods
Source: BMC Bioinformatics. 2007 Sep 20;8:355. doi: 10.1186/1471-2105-8-355 (PMC2039753; doi:10.1186/1471-2105-8-355)
Supplement: Additional file 3 — Root node data set. The sequence alignments used in this study, including those generated by different methods and derived from CDD. [file 1471-2105-8-355-S3.tgz › aln_root/cdd/a01112-d1ev2e2-d1mfa_1.fasta]

>d1ev2e2
nsnnkrapywtntekmekrlhavpaantvkfrcpaggnpm
ptmrwlkngkefkqehriggykvrnqhwslimesvvpsdk
gnytcvveneygsinhtyhldvversphrpilqaglpana
stvvggdvEFVCKvys---daqPHIQWIkhvekngskygp
dglpy-lkvlkaagvnttdkeiEVLYIrnvtfedagEYTC
LAGnsigiSFH-SAWltvlpapgre---------------
----------------------------------------
----------------------------------------
-------------------------------------
>d1mfa_1
----------------------------------------
----------------------------------------
------------------------------qivvtqesal
ttspgetvTLTCRsstgtvtsgNHANWVqekpdhlftgli
gdtnnrapgvparfsgsligdkAALTItgaqpedeaIYFC
ALWsnnhwIFGgGTKltvlgqpksspsvtlfppssegevq
vqqsgtvvarpgasvkmsckasgytftnywmhwikqrpgq
glewigaiypgnsatfynhkfraktkltavtstttaymel
ssltsedsavyyctrgghgyygdywgqgasltvssak
