# Supplementary material for: Accuracy of structure-based sequence alignment of automatic methods
Source: BMC Bioinformatics. 2007 Sep 20;8:355. doi: 10.1186/1471-2105-8-355 (PMC2039753; doi:10.1186/1471-2105-8-355)
Supplement: Additional file 3 — Root node data set. The sequence alignments used in this study, including those generated by different methods and derived from CDD. [file 1471-2105-8-355-S3.tgz › aln_root/cdd/a01114-d1bd2d1-d1iray3.fasta]

>d1bd2d1
----------------------------------------
----------------------------------------
----------------------------------------
----------------------------------------
----------------------------------------
---------qqvkqnspslsvqegrisILNCDytnsmfDY
FLWYkkypaegptflisissikdknadgrftvflnksakh
LSLHIvpsqp-gdsaVYFCAAMegaqklVFGqGTRltinp
niqnpdpavyqlrdskssdksvclftdfdsqtnvsqskds
dvyitdktvldmrsmdfksnsavawsnksdfacanafnns
iipedtffpspess
>d1iray3
leadkckereekiilvssaneidvrpcplnpnehkgtitw
ykddsktpvsteqasrihqhkeklwfvpakvedsghyycv
vrnssyclrikisakfvenepnlcynaqaifkqklpvagd
gglvcpymeffknennelpklqwykdckpllldnihfsgv
kdrlivmnvaekhrgnytchasytylgkqypitrviefit
leenkptrpvivspanetmevdlgsqiQLICNvtgqlsDI
AYWKwngsvideddpvlged----yysvenpankrrstli
TVLNIseiesrfykhPFTCFAKnth-giDAA-YIQliypv
tnfqk-----------------------------------
----------------------------------------
--------------
