# Supplementary material for: Accuracy of structure-based sequence alignment of automatic methods
Source: BMC Bioinformatics. 2007 Sep 20;8:355. doi: 10.1186/1471-2105-8-355 (PMC2039753; doi:10.1186/1471-2105-8-355)
Supplement: Additional file 3 — Root node data set. The sequence alignments used in this study, including those generated by different methods and derived from CDD. [file 1471-2105-8-355-S3.tgz › aln_root/cdd/a01115-d1bqhh_-d1fyte2.fasta]

>d1bqhh_
----------------------------------------
----------------------------------------
------------------------------------kpqa
pelrifpkkmdaelgqkvDLVCEvlg--svsQGCSWLfqn
sssklpqptfvvymasshnkitwdeklnssklfsamrdtn
nkYVLTLnkfsk-enegYYFCSVIsns-------------
---vmYFSsVVPvlqkvssadlvp
>d1fyte2
kvtqssrylvkrtgekvflecvqdmdhenmfwyrqdpglg
lrliyfsydvkmkekgdipegysvsrekkerfslilesas
tnqtsmylcassstglpygytfgsgtrltvvedlnkvfpp
evavfepseaeishtqkaTLVCLatgffpdhVELSWWvng
kevhsgvstdpqp--------------lkeqpalndsrys
lsSRLRVsatfwqnprnHFRCQVQfyglsendewtqdrak
pvtqiVSA-EAWgradcgft----
