# Supplementary material for: Accuracy of structure-based sequence alignment of automatic methods
Source: BMC Bioinformatics. 2007 Sep 20;8:355. doi: 10.1186/1471-2105-8-355 (PMC2039753; doi:10.1186/1471-2105-8-355)
Supplement: Additional file 3 — Root node data set. The sequence alignments used in this study, including those generated by different methods and derived from CDD. [file 1471-2105-8-355-S3.tgz › aln_root/cdd/a01121-d1adql1-d1f58l2.fasta]

>d1adql1
----------------------------------------
----------------------------------------
-------------------------------------yvl
tqppsvsvapgqtaRITCGgnn--igsKSVHWYqqkpgqa
pvlvvyddsdrppgiperfsgsnsgntATLTIsrveagde
aDYYCQVWdsssdhaVFGgGTKltvlgqpkaapsvtlfpp
sseelqankatlvclisdfypgavtvawkadgspvkagve
tttpskqsnnkyaassylsltpeqwkshksyscqvthegs
tvektvaptecs
>d1f58l2
divltqspaslavslgqratisckasqgvdfdgasfmnwy
qqkpgqppkllifaastlesgiparfsgrgsgtdftlnih
pveeedaatyycqqshedpltfgagtklelkradaaptvs
ifppsseqltsggaSVVCFlnnfypkdINVKWKidgserq
ngvlnsw-------tdqdskdstysmsSTLTLtkdeyerh
nSYTCEAThktstspIVK-SFNra----------------
----------------------------------------
----------------------------------------
------------
