# Supplementary material for: Accuracy of structure-based sequence alignment of automatic methods
Source: BMC Bioinformatics. 2007 Sep 20;8:355. doi: 10.1186/1471-2105-8-355 (PMC2039753; doi:10.1186/1471-2105-8-355)
Supplement: Additional file 3 — Root node data set. The sequence alignments used in this study, including those generated by different methods and derived from CDD. [file 1471-2105-8-355-S3.tgz › aln_root/cdd/a01122-d1adql1-d1f3ja1.fasta]

>d1adql1
----------------------------------------
----------------------------------------
-------yvltqppsvsvapgqtaRITCGgnn--igsKSV
HWYqqkpgqapvlvvyddsdrppgiperfsgsnsgntATL
TIsrveagdeaDYYCQVWdsssdhaVFGgGTKltvlgqpk
aapsvtlfppsseelqankatlvclisdfypgavtvawka
dgspvkagvetttpskqsnnkyaassylsltpeqwkshks
yscqvthegstvektvaptecs
>d1f3ja1
ieadhvgfygttvyqspgdigqythefdgdelfyvdldkk
ktvwrlpefgqlilfepqgglqniaaekhnlgiltkrsnf
tpatneapqatvfpkspvllgqpnTLICFvdnifppvINI
TWLrnsksvtdgvyet--------sflvnrdhsfhklSYL
TFips---dddIYDCKVEhwgleepVLK-HWEpe------
----------------------------------------
----------------------------------------
----------------------
