# Supplementary material for: Accuracy of structure-based sequence alignment of automatic methods
Source: BMC Bioinformatics. 2007 Sep 20;8:355. doi: 10.1186/1471-2105-8-355 (PMC2039753; doi:10.1186/1471-2105-8-355)
Supplement: Additional file 3 — Root node data set. The sequence alignments used in this study, including those generated by different methods and derived from CDD. [file 1471-2105-8-355-S3.tgz › aln_root/cdd/a01126-d1adql1-d1e4ka2.fasta]

>d1adql1
----------------------------------------
----------------------------------------
----------------------------------------
----yvltqppsvsvapgqtaRITCGgnn--igsKSVHWY
qqkpgqapvlvvyddsdrppgiperfsgsnsgntATLTIs
rveagdeaDYYCQVWdsss-dhaVFGgGTKltvlgqpkaa
psvtlfppsseelqankatlvclisdfypgavtvawkadg
spvkagvetttpskqsnnkyaassylsltpeqwkshksys
cqvthegstvektvaptecs
>d1e4ka2
thtcppcpapellggpsvflfppkpkdtlmisrtpevtcv
vvdvshedpqvkfnwyvdgvqvhnaktkpreqqynstyrv
vsvltvlhqnwldgkeykckvsnkalpapiektiskakgq
prepqvytlppsreemtknqvSLTCLvkgfypsdIAVEWE
sngqpennykttp---------pvldsdgsfflySKLTVd
ksrwqqgnVFSCSVMhealhnhyTQK-SLSlspgk-----
----------------------------------------
----------------------------------------
--------------------
