# Supplementary material for: Accuracy of structure-based sequence alignment of automatic methods
Source: BMC Bioinformatics. 2007 Sep 20;8:355. doi: 10.1186/1471-2105-8-355 (PMC2039753; doi:10.1186/1471-2105-8-355)
Supplement: Additional file 3 — Root node data set. The sequence alignments used in this study, including those generated by different methods and derived from CDD. [file 1471-2105-8-355-S3.tgz › aln_root/cdd/a01129-d1cd8__-d7fabh1.fasta]

>d1cd8__
sqfrvspldrtwnlgetvELKCQvlls-nptSGCSWLfqp
rgaaasptfllylsqnkpkaaegldtqrfsgkrlgdtFVL
TLsdfrrenegYYFCSALsns--imYFShFVPvflpa---
----------------------------------------
----------------------------------------
-----------------
>d7fabh1
avqleqsgpglvrpsqtlSLTCTvsgtsfddYYWTWVrqp
pgrglewigyvfytgttlldpslrgrvtmlvntsknqFSL
RLssvtaadtaVYYCARNliaggidVWGqGSLvtvssast
kgpsvfplapsskstsggtaalgclvkdyfpepvtvswns
galtsgvhtfpavlqssglyslssvvtvpssslgtqtyic
nvnhkpsntkvdkkvep
