# Supplementary material for: Accuracy of structure-based sequence alignment of automatic methods
Source: BMC Bioinformatics. 2007 Sep 20;8:355. doi: 10.1186/1471-2105-8-355 (PMC2039753; doi:10.1186/1471-2105-8-355)
Supplement: Additional file 3 — Root node data set. The sequence alignments used in this study, including those generated by different methods and derived from CDD. [file 1471-2105-8-355-S3.tgz › aln_root/cdd/a01140-d1cd1a1-d1kb5b_.fasta]

>d1cd1a1
qqknytfrclqmssfanrswsrtdsvvwlgdlqthrwsnd
satisftkpwsqgklsnqqweklqhmfqvyrvsftrdiqe
lvkmmspkedypieiqlsagcemypgnasesflhvafqgk
yvvrfwgtswqtvpgapswldlpikvlnadqgtsatvqml
lndtcplfvrglleagksdlekqekpvawlssvpssahgh
rQLVCHvsgfypkpVWVMWMrgdqeqqgthrgd-------
-------flpnadetwylqATLDVeag-eeaGLACRVKhs
sl-----ggqDII-LYWdarqapvglivfivlimlvvvga
vvyyiwrrrsayqdir
>d1kb5b_
----------------------------------------
----------------------------------------
----------------------------------------
----------------------------------------
----------------------vtlleqnprwrlvprgqa
vNLRCIlkn--sqyPWMSWYqqdlqkqlqwlftlrspgdk
evkslpgadylatrvtdteLRLQVanmsqgrTLYCTCSaa
pdwgasaetlYFGsGTRltvl-------------------
----------------
