# Supplementary material for: Accuracy of structure-based sequence alignment of automatic methods
Source: BMC Bioinformatics. 2007 Sep 20;8:355. doi: 10.1186/1471-2105-8-355 (PMC2039753; doi:10.1186/1471-2105-8-355)
Supplement: Additional file 3 — Root node data set. The sequence alignments used in this study, including those generated by different methods and derived from CDD. [file 1471-2105-8-355-S3.tgz › aln_root/cdd/a01143-d1cd8__-d1gigl2.fasta]

>d1cd8__
----------------------------------------
----------------------------------------
-----------------------------------sqfrv
spldrtwnlgetvELKCQvlls-nptSGCSWLfqprgaaa
sptfllylsqnkpkaaegldtqrfsgkrlgdtFVLTLsdf
rrenegYYFCSALsnsimYFShFVPvflpa
>d1gigl2
qavvtqesalttspgetvtltcrsstgavttsnyanwvqe
kpdhlftgliggtnnrapgvparfsgsligdkaaltitga
qtedeaiyfcalwysnhwvfgggtkltvlgqpksspsvtl
fppsseeletnkaTLVCTitdfypgvVTVDWKvdgtpvtq
gmett--------------qpskqsnnkymasSYLTLtar
awerhsSYSCQVTheghtVEK-SLS-----
