# Supplementary material for: Accuracy of structure-based sequence alignment of automatic methods
Source: BMC Bioinformatics. 2007 Sep 20;8:355. doi: 10.1186/1471-2105-8-355 (PMC2039753; doi:10.1186/1471-2105-8-355)
Supplement: Additional file 3 — Root node data set. The sequence alignments used in this study, including those generated by different methods and derived from CDD. [file 1471-2105-8-355-S3.tgz › aln_root/cdd/a01147-d1ev2e2-d1f97a1.fasta]

>d1ev2e2
nsnnkrapywtntekmekrlhavpaantvkfrcpaggnpm
ptmrwlkngkefkqehriggykvrnqhwslimesvvpsdk
gnytcvveneygsinhtyhldvversphrpilqaglpana
stvvggdvEFVCKvysdaqPHIQWIkhvekngskygpdgl
pylkvlkaagvnttdkeiEVLYIrnvtfedagEYTCLAGn
si--giSFHSAWltvlpapgre------------------
----------------------------------------
----------------------------------------
------
>d1f97a1
----------------------------------------
----------------------------------------
-----------------------------kgsvytaqsdv
qvpenesiKLTCTysgfssPRVEWKfvqgsttalvcyns-
----qitapyadrvtfssSGITFssvtrkdngEYTCMVSe
eggqnyGEVSIHltvlvppskptisvpssvtignravltc
sehdgsppseyswfkdgismltadakktrafmnssftidp
ksgdlifdpvtafdsgeyycqaqngygtamrseaahmdav
elnvgg
