# Supplementary material for: Accuracy of structure-based sequence alignment of automatic methods
Source: BMC Bioinformatics. 2007 Sep 20;8:355. doi: 10.1186/1471-2105-8-355 (PMC2039753; doi:10.1186/1471-2105-8-355)
Supplement: Additional file 3 — Root node data set. The sequence alignments used in this study, including those generated by different methods and derived from CDD. [file 1471-2105-8-355-S3.tgz › aln_root/cdd/a01148-d1ev2e2-d1fytd1.fasta]

>d1ev2e2
nsnnkrapywtntekmekrlhavpaantvkfrcpaggnpm
ptmrwlkngkefkqehriggykvrnqhwslimesvvpsdk
gnytcvveneygsinhtyhldvversphrpilqaglpana
stvvggdvEFVCKvysdaqPHIQWIkhvekngskygpdgl
py----lkvlkaagvnttdkeiEVLYIrnvtfedagEYTC
LAGnsi----giSFH-SAWltvlpapgre-----------
----------------------------------------
----------------------------------------
--
>d1fytd1
----------------------------------------
----------------------------------------
------------------------------qsvtqlgshv
svsegalvLLRCNysssvpPYLFWYvqypnqglqlllkyt
saatlvkgingfeaefkksetsFHLTKpsahmsdaaEYFC
AVSespfgneklTFGtGTRltiipniqnpdpavyqlrdsk
ssdksvclftdfdsqtnvsqskdsdvyitdktvldmrsmd
fksnsavawsnksdfacanafnnsiipedtffpspesscd
vk
