# Supplementary material for: Accuracy of structure-based sequence alignment of automatic methods
Source: BMC Bioinformatics. 2007 Sep 20;8:355. doi: 10.1186/1471-2105-8-355 (PMC2039753; doi:10.1186/1471-2105-8-355)
Supplement: Additional file 3 — Root node data set. The sequence alignments used in this study, including those generated by different methods and derived from CDD. [file 1471-2105-8-355-S3.tgz › aln_root/cdd/a01159-d1cs6a4-d1iray2.fasta]

>d1cs6a4
rsygpvfeeqpahtlfpegsaeekvtltcraranppatyr
wkmngtelkmgpdsryrlvagdlvisnpvkakdagsyqcv
atnargtvvsreaslrfgflqefsaeerdpvkitegwgvm
ftcsppphypalsyrwllnefpnfipadgrrfvsqttgnl
yiakteasdlgnyscfatshidfitksvfskfsqlslaae
darqyapsikakfpadtyaltgqmvtlecfafgnpvpqik
wrkldgsqtskwlssepllhiqnvdfedegtyeceaenik
grdtyqgriiihaqpdwldvitdteadigsdlRWSCVasg
------kprPAVRWLrdgqplas-qnrievsgGELRFskl
vledsgMYQCVAEnkh----gtVYASAEltvqa-------
----------------------------------------
----------------------------------------
------------------------------
>d1iray2
----------------------------------------
----------------------------------------
----------------------------------------
----------------------------------------
-------------------------------leadkcker
eekiilvssaneidvrpcplnpnehkgtitwykddsktpv
steqasrihqhkeklwfvpakvedsghyycvvrnssyclr
ikisakfvenepnlcynaqaifkqklpvagdgGLVCPyme
ffknennelPKLQWYkdckpllldnihfsgvkDRLIVmnv
aekhrgNYTCHASytylgkqypITRVIEfitleenkptrp
vivspanetmevdlgsqiqlicnvtgqlsdiaywkwngsv
ideddpvlgedyysvenpankrrstlitvlniseiesrfy
khpftcfaknthgidaayiqliypvtnfqk
