# Supplementary material for: Accuracy of structure-based sequence alignment of automatic methods
Source: BMC Bioinformatics. 2007 Sep 20;8:355. doi: 10.1186/1471-2105-8-355 (PMC2039753; doi:10.1186/1471-2105-8-355)
Supplement: Additional file 3 — Root node data set. The sequence alignments used in this study, including those generated by different methods and derived from CDD. [file 1471-2105-8-355-S3.tgz › aln_root/cdd/a01160-d1cs6a4-d1ij9a1.fasta]

>d1cs6a4
rsygpvfeeqpahtlfpegsaeekvtltcraranppatyr
wkmngtelkmgpdsryrlvagdlvisnpvkakdagsyqcv
atnargtvvsreaslrfgflqefsaeerdpvkitegwgvm
ftcsppphypalsyrwllnefpnfipadgrrfvsqttgnl
yiakteasdlgnyscfatshidfitksvfskfsqlslaae
darqyapsikakfpadtyaltgqmvtlecfafgnpvpqik
wrkldgsqtskwlssepllhiqnvdfedegtyeceaenik
grdtyqgriiihaqpdwldvitdteadigsdlRWSCVasg
---kprPAVRWLrdgqplas--------qnrievsgGELR
FsklvledsgMYQCVAEnkh-------gtVYASAEltvqa
>d1ij9a1
----------------------------------------
----------------------------------------
----------------------------------------
----------------------------------------
----------------------------------------
---fkiettpesrylaqigdsvsltcsttgcespffswrt
qidsplngkvtnegttstltmnpvsfgnehsylctatces
rklekgiqveiysfpkdpeihlsgpleagkpiTVKCSvad
vypfdrLEIDLLkgdhlmksqefledadrksletksLEVT
FtpviedigkVLVCRAKlhidemdsvptvRQAVKElqvy-
