# Supplementary material for: Accuracy of structure-based sequence alignment of automatic methods
Source: BMC Bioinformatics. 2007 Sep 20;8:355. doi: 10.1186/1471-2105-8-355 (PMC2039753; doi:10.1186/1471-2105-8-355)
Supplement: Additional file 3 — Root node data set. The sequence alignments used in this study, including those generated by different methods and derived from CDD. [file 1471-2105-8-355-S3.tgz › aln_root/cdd/a01161-d1cs6a1-d1hdma1.fasta]

>d1cs6a1
----------------------------------------
----------------------------------------
---------rsygpvfeeqpahtlfpegsaeekvTLTCRa
ra--nppATYRWKmngtelkmg-------pdsryrlvaGD
LVIsnpvkakdagSYQCVATnar--gtVVSrEASlrfgfl
qefsaeerdpvkitegwgvmftcsppphypalsyrwllne
fpnfipadgrrfvsqttgnlyiakteasdlgnyscfatsh
idfitksvfskfsqlslaaedarqyapsikakfpadtyal
tgqmvtlecfafgnpvpqikwrkldgsqtskwlssepllh
iqnvdfedegtyeceaenikgrdtyqgriiihaqpdwldv
itdteadigsdlrwscvasgkprpavrwlrdgqplasqnr
ievsggelrfsklvledsgmyqcvaenkhgtvyasaeltv
qa
>d1hdma1
vpeaptpmwpddlqnhtflhtvycqdgspsvglseayded
qlfffdfsqntrvprlpefadwaqeqgdailfdkefcewm
iqqipkldgkipvsrgfpiaevftlkplefgkpnTLVCFv
snlfppmLTVNWHdhsvpvegfgptfvsavdglsfqafSY
LNFtpe----psdIFSCIVThepdrytAIA-YWVprnalp
sdllen----------------------------------
----------------------------------------
----------------------------------------
----------------------------------------
----------------------------------------
----------------------------------------
----------------------------------------
--
