# Supplementary material for: Accuracy of structure-based sequence alignment of automatic methods
Source: BMC Bioinformatics. 2007 Sep 20;8:355. doi: 10.1186/1471-2105-8-355 (PMC2039753; doi:10.1186/1471-2105-8-355)
Supplement: Additional file 3 — Root node data set. The sequence alignments used in this study, including those generated by different methods and derived from CDD. [file 1471-2105-8-355-S3.tgz › aln_root/cdd/a01164-d1cs6a1-d1hxmb1.fasta]

>d1cs6a1
rsygpvfeeqpahtlfpegsaeekvTLTCRara--nppAT
YRWKmngtelkmg-----------------------pdsr
yrlvaGDLVIsnpvkakdagSYQCVATnar------gtVV
SrEASlrfgflqefsaeerdpvkitegwgvmftcsppphy
palsyrwllnefpnfipadgrrfvsqttgnlyiakteasd
lgnyscfatshidfitksvfskfsqlslaaedarqyapsi
kakfpadtyaltgqmvtlecfafgnpvpqikwrkldgsqt
skwlssepllhiqnvdfedegtyeceaenikgrdtyqgri
iihaqpdwldvitdteadigsdlrwscvasgkprpavrwl
rdgqplasqnrievsggelrfsklvledsgmyqcvaenkh
gtvyasaeltvqa
>d1hxmb1
------aghleqpqisstktlsktaRLECVvsgitisaTS
VYWYrerpgeviqflvsisydgtvrkesgipsgkfevdri
petstSTLTIhnvek-qdiaTYYCALWeaqqelgkkikVF
GpGTKliitdkqldadvspkptiflpsiaetklqkagtyl
cllekffpdvikihweekksntilgsqegntmktndtymk
fswltvpeksldkehrcivrhennkngvdqeiifppiktd
vitmdpkdn-------------------------------
----------------------------------------
----------------------------------------
----------------------------------------
-------------
