# Supplementary material for: Accuracy of structure-based sequence alignment of automatic methods
Source: BMC Bioinformatics. 2007 Sep 20;8:355. doi: 10.1186/1471-2105-8-355 (PMC2039753; doi:10.1186/1471-2105-8-355)
Supplement: Additional file 3 — Root node data set. The sequence alignments used in this study, including those generated by different methods and derived from CDD. [file 1471-2105-8-355-S3.tgz › aln_root/cdd/a01166-d1cs6a1-d1iray3.fasta]

>d1cs6a1
----------------------------------------
----------------------------------------
----------------------------------------
----------------------------------------
----------------------------------------
--rsygpvfeeqpahtlfpegsaeekvTLTCRaranppAT
YRWKmngtelkmg--------------pdsryrlvaGDLV
IsnpvkakdagSYQCVATnargtVVSrEASlrfgflqefs
aeerdpvkitegwgvmftcsppphypalsyrwllnefpnf
ipadgrrfvsqttgnlyiakteasdlgnyscfatshidfi
tksvfskfsqlslaaedarqyapsikakfpadtyaltgqm
vtlecfafgnpvpqikwrkldgsqtskwlssepllhiqnv
dfedegtyeceaenikgrdtyqgriiihaqpdwldvitdt
eadigsdlrwscvasgkprpavrwlrdgqplasqnrievs
ggelrfsklvledsgmyqcvaenkhgtvyasaeltvqa
>d1iray3
leadkckereekiilvssaneidvrpcplnpnehkgtitw
ykddsktpvsteqasrihqhkeklwfvpakvedsghyycv
vrnssyclrikisakfvenepnlcynaqaifkqklpvagd
gglvcpymeffknennelpklqwykdckpllldnihfsgv
kdrlivmnvaekhrgnytchasytylgkqypitrviefit
leenkptrpvivspanetmevdlgsqiQLICNvtgqlsDI
AYWKwngsvideddpvlgedyysvenpankrrstliTVLN
IseiesrfykhPFTCFAKnthgiDAA-YIQliypvtnfqk
----------------------------------------
----------------------------------------
----------------------------------------
----------------------------------------
----------------------------------------
----------------------------------------
--------------------------------------
