# Supplementary material for: Accuracy of structure-based sequence alignment of automatic methods
Source: BMC Bioinformatics. 2007 Sep 20;8:355. doi: 10.1186/1471-2105-8-355 (PMC2039753; doi:10.1186/1471-2105-8-355)
Supplement: Additional file 3 — Root node data set. The sequence alignments used in this study, including those generated by different methods and derived from CDD. [file 1471-2105-8-355-S3.tgz › aln_root/cdd/a01167-d1cs6a1-d1f3ja1.fasta]

>d1cs6a1
----------------------------------------
---------------------------------------r
sygpvfeeqpahtlfpegsaeekvTLTCRara--nppATY
RWKmngtelkmg--------pdsryrlvaGDLVIsnpvka
kdagSYQCVATnar--gtVVSrEASlrfgflqefsaeerd
pvkitegwgvmftcsppphypalsyrwllnefpnfipadg
rrfvsqttgnlyiakteasdlgnyscfatshidfitksvf
skfsqlslaaedarqyapsikakfpadtyaltgqmvtlec
fafgnpvpqikwrkldgsqtskwlssepllhiqnvdfede
gtyeceaenikgrdtyqgriiihaqpdwldvitdteadig
sdlrwscvasgkprpavrwlrdgqplasqnrievsggelr
fsklvledsgmyqcvaenkhgtvyasaeltvqa
>d1f3ja1
ieadhvgfygttvyqspgdigqythefdgdelfyvdldkk
ktvwrlpefgqlilfepqgglqniaaekhnlgiltkrsnf
tpatneapqatvfpkspvllgqpnTLICFvdnifppvINI
TWLrnsksvtdgvyetsflvnrdhsfhklSYLTFips---
-dddIYDCKVEhwgleepVLK-HWEpe-------------
----------------------------------------
----------------------------------------
----------------------------------------
----------------------------------------
----------------------------------------
----------------------------------------
---------------------------------
