# Supplementary material for: Accuracy of structure-based sequence alignment of automatic methods
Source: BMC Bioinformatics. 2007 Sep 20;8:355. doi: 10.1186/1471-2105-8-355 (PMC2039753; doi:10.1186/1471-2105-8-355)
Supplement: Additional file 3 — Root node data set. The sequence alignments used in this study, including those generated by different methods and derived from CDD. [file 1471-2105-8-355-S3.tgz › aln_root/cdd/a01168-d1cs6a1-d1ev2e2.fasta]

>d1cs6a1
----------------------------------------
----------------------------------------
-----------------------rsygpvfeeqpahtlfp
egsaeekvTLTCRaranppATYRWKmngtelkmg------
---------pdsryrlvaGDLVIsnpvkakdagSYQCVAT
nargtVVSrEASlrfgflqefsaeerdpvkitegwgvmft
csppphypalsyrwllnefpnfipadgrrfvsqttgnlyi
akteasdlgnyscfatshidfitksvfskfsqlslaaeda
rqyapsikakfpadtyaltgqmvtlecfafgnpvpqikwr
kldgsqtskwlssepllhiqnvdfedegtyeceaenikgr
dtyqgriiihaqpdwldvitdteadigsdlrwscvasgkp
rpavrwlrdgqplasqnrievsggelrfsklvledsgmyq
cvaenkhgtvyasaeltvqa
>d1ev2e2
nsnnkrapywtntekmekrlhavpaantvkfrcpaggnpm
ptmrwlkngkefkqehriggykvrnqhwslimesvvpsdk
gnytcvveneygsinhtyhldvversphrpilqaglpana
stvvggdvEFVCKvysdaqPHIQWIkhvekngskygpdgl
pylkvlkaagvnttdkeiEVLYIrnvtf-edagEYTCLAG
nsigiSFH-SAWltvlpapgre------------------
----------------------------------------
----------------------------------------
----------------------------------------
----------------------------------------
----------------------------------------
----------------------------------------
--------------------
