# Supplementary material for: Accuracy of structure-based sequence alignment of automatic methods
Source: BMC Bioinformatics. 2007 Sep 20;8:355. doi: 10.1186/1471-2105-8-355 (PMC2039753; doi:10.1186/1471-2105-8-355)
Supplement: Additional file 3 — Root node data set. The sequence alignments used in this study, including those generated by different methods and derived from CDD. [file 1471-2105-8-355-S3.tgz › aln_root/cdd/a01178-d1cs6a1-d7fabh1.fasta]

>d1cs6a1
rsygpvfeeqpahtlfpegsaeekvTLTCRara--nppAT
YRWKmngtelkmg----------------------pdsry
rlvaGDLVIsnpvkakdagSYQCVATnar--gtVVSrEAS
lrfgflqefsaeerdpvkitegwgvmftcsppphypalsy
rwllnefpnfipadgrrfvsqttgnlyiakteasdlgnys
cfatshidfitksvfskfsqlslaaedarqyapsikakfp
adtyaltgqmvtlecfafgnpvpqikwrkldgsqtskwls
sepllhiqnvdfedegtyeceaenikgrdtyqgriiihaq
pdwldvitdteadigsdlrwscvasgkprpavrwlrdgqp
lasqnrievsggelrfsklvledsgmyqcvaenkhgtvya
saeltvqa
>d7fabh1
-------avqleqsgpglvrpsqtlSLTCTvsgtsfddYY
WTWVrqppgrglewigyvfytgttlldpslrgrvtmlvnt
sknqFSLRLssvta-adtaVYYCARNliaggidVWGqGSL
vtvssastkgpsvfplapsskstsggtaalgclvkdyfpe
pvtvswnsgaltsgvhtfpavlqssglyslssvvtvpsss
lgtqtyicnvnhkpsntkvdkkvep---------------
----------------------------------------
----------------------------------------
----------------------------------------
----------------------------------------
--------
