# Supplementary material for: Accuracy of structure-based sequence alignment of automatic methods
Source: BMC Bioinformatics. 2007 Sep 20;8:355. doi: 10.1186/1471-2105-8-355 (PMC2039753; doi:10.1186/1471-2105-8-355)
Supplement: Additional file 3 — Root node data set. The sequence alignments used in this study, including those generated by different methods and derived from CDD. [file 1471-2105-8-355-S3.tgz › aln_root/cdd/a01179-d1f3ja1-d1sm3h1.fasta]

>d1f3ja1
ieadhvgfygttvyqspgdigqythefdgdelfyvdldkk
ktvwrlpefgqlilfepqgglqniaaekhnlgiltkrsnf
tpatneapqatvfpkspvllgqpnTLICFvdnifppvINI
TWLrnsksvtdgvyet-----------------sflvnrd
hsfhklSYLTFips---dddIYDCKVEhwgleepVLK-HW
Epe-------------------------------------
----------------------------------------
---------------------------
>d1sm3h1
----------------------------------------
----------------------------------------
------qvqlqesggglvqpggsmKLSCVasgftfsnYWM
NWVrqspekglewvaeirlksnnyathyaesvkgrftisr
ddskssVYLQMnnlraedtgIYYCTGVgq---faYWGqGT
Tvtvssakttpptvyplapgsnaasqsmvtlgclvkgyfp
epvtvtwnsgslasgvhtfpavlqsdlytlsssvtvpsst
wpsetvtcnvahpasstkvdakivprd
