# Supplementary material for: Accuracy of structure-based sequence alignment of automatic methods
Source: BMC Bioinformatics. 2007 Sep 20;8:355. doi: 10.1186/1471-2105-8-355 (PMC2039753; doi:10.1186/1471-2105-8-355)
Supplement: Additional file 3 — Root node data set. The sequence alignments used in this study, including those generated by different methods and derived from CDD. [file 1471-2105-8-355-S3.tgz › aln_root/cdd/a01181-d1f3ja1-d1nfda1.fasta]

>d1f3ja1
ieadhvgfygttvyqspgdigqythefdgdelfyvdldkk
ktvwrlpefgqlilfepqgglqniaaekhnlgiltkrsnf
tpatneapqatvfpkspvllgqpnTLICFvdnifppvINI
TWLrnsksvtdgvyet----------sflvnrdhsfhklS
YLTFips---dddIYDCKVEhwgleepVLK-HWEpe----
----------------------------------------
----------------------------------------
----------
>d1nfda1
----------------------------------------
----------------------------------------
------dsvtqteglvtvteglpvKLNCTyqtt-yltIAF
FWYvqylneapqvllksstdnkrtehqgfhatlhkssssF
HLQKssaqlsdsaLYYCALSeggnykyVFGaGTRlkviah
iqnpepavyqlkdprsqdstlclftdfdsqinvpktmesg
tfitdktvldmkamdsksngaiawsnqtsftcqdifketn
atypssdvpc
