# Supplementary material for: Accuracy of structure-based sequence alignment of automatic methods
Source: BMC Bioinformatics. 2007 Sep 20;8:355. doi: 10.1186/1471-2105-8-355 (PMC2039753; doi:10.1186/1471-2105-8-355)
Supplement: Additional file 3 — Root node data set. The sequence alignments used in this study, including those generated by different methods and derived from CDD. [file 1471-2105-8-355-S3.tgz › aln_root/cdd/a01184-d1f3ja1-d1ij9a1.fasta]

>d1f3ja1
-----ieadhvgfygttvyqspgdigqythefdgdelfyv
dldkkktvwrlpefgqlilfepqgglqniaaekhnlgilt
krsnftpatneapqatvfpkspvllgqpnTLICFvdni-f
ppvINITWLrnsksvtdgvyetsflvnrdhsfhklSYLTF
ips---dddIYDCKVEhwgl-----eepVLKHWEpe--
>d1ij9a1
fkiettpesrylaqigdsvsltcsttgcespffswrtqid
splngkvtnegttstltmnpvsfgnehsylctatcesrkl
ekgiqveiysfpkdpeihlsgpleagkpiTVKCSvadvyp
fdrLEIDLLkgdhlmksqefl--edadrksletksLEVTF
tpviedigkVLVCRAKlhidemdsvptvRQAVKElqvy
