# Supplementary material for: Accuracy of structure-based sequence alignment of automatic methods
Source: BMC Bioinformatics. 2007 Sep 20;8:355. doi: 10.1186/1471-2105-8-355 (PMC2039753; doi:10.1186/1471-2105-8-355)
Supplement: Additional file 3 — Root node data set. The sequence alignments used in this study, including those generated by different methods and derived from CDD. [file 1471-2105-8-355-S3.tgz › aln_root/cdd/a01188-d1gsma1-d1neu__.fasta]

>d1gsma1
qslqvkplqveppepvvavalgasrQLTCRlaca---drg
ASVQWRgldtslga--------------------------
-vqsdtgrSVLTVrnaslsaagTRVCVGScgg--rtFQHT
VQllvyafpnqltvspaalvpgdpevactahkvtpvdpna
lsfsllvggqelegaqalgpevqeeeeepqgdedvlfrvt
erwrlpplgtpvppalycqatmrlpglelshrqaipvlie
gx
>d1neu__
--------ivvytdrevygavgsqvTLHCSfwssewvsdd
ISFTWRyqpeggrdaisifhyakgqpyidevgtfkeriqw
vgdpswkdGSIVIhnldysdngTFTCDVKnppdivgKTSQ
VTlyvfekvptr----------------------------
----------------------------------------
----------------------------------------
--
