# Supplementary material for: Accuracy of structure-based sequence alignment of automatic methods
Source: BMC Bioinformatics. 2007 Sep 20;8:355. doi: 10.1186/1471-2105-8-355 (PMC2039753; doi:10.1186/1471-2105-8-355)
Supplement: Additional file 3 — Root node data set. The sequence alignments used in this study, including those generated by different methods and derived from CDD. [file 1471-2105-8-355-S3.tgz › aln_root/cdd/a01196-d1hdma1-d1sm3h1.fasta]

>d1hdma1
vpeaptpmwpddlqnhtflhtvycqdgspsvglseayded
qlfffdfsqntrvprlpefadwaqeqgdailfdkefcewm
iqqipkldgkipvsrgfpiaevftlkplefgkpnTLVCFv
snlfppmLTVNWHdhsvpvegfgptf--------------
----vsavdglsfqafSYLNFtpe---psdIFSCIVThep
drytAIA-YWVprnalpsdllen-----------------
----------------------------------------
-------------------------------------
>d1sm3h1
----------------------------------------
----------------------------------------
----------------qvqlqesggglvqpggsmKLSCVa
sgftfsnYWMNWVrqspekglewvaeirlksnnyathyae
svkgrftisrddskssVYLQMnnlraedtgIYYCTGVgq-
--faYWGqGTTvtvssakttpptvyplapgsnaasqsmvt
lgclvkgyfpepvtvtwnsgslasgvhtfpavlqsdlytl
sssvtvpsstwpsetvtcnvahpasstkvdakivprd
