# Supplementary material for: Accuracy of structure-based sequence alignment of automatic methods
Source: BMC Bioinformatics. 2007 Sep 20;8:355. doi: 10.1186/1471-2105-8-355 (PMC2039753; doi:10.1186/1471-2105-8-355)
Supplement: Additional file 3 — Root node data set. The sequence alignments used in this study, including those generated by different methods and derived from CDD. [file 1471-2105-8-355-S3.tgz › aln_root/cdd/a01204-d1c5da1-d1i8la1.fasta]

>d1c5da1
diqmtqsppslsaslgdkvTITCQasq----dinKYIAWY
qqkpgkaprqlirytsilvlgtpsrfsgsgsgrdFSFSIs
nvasediaSYYCLQYgn------lyTFGaGTKleikrada
aptvsifppsteqlatggasvvclmnnfyprdisvkwkid
gterrdgvldsvtdqdskdstysmsstlsltkadyeshnl
ytcevvhktssspvvksfnrnec
>d1i8la1
-------vihvtkevkevaTLSCGhnvsveelaqTRIYWQ
kekkmvltmmsgdmni---wpeyknrtifditnnLSIVIl
alrpsdegTYECVVLkyekdafkreHLA-EVTlsvkadfp
tpsisdfeiptsnirriicstsggfpephlswlengeeln
ainttvsqdpetelyavsskldfnmttnhsfmclikyghl
rvnqtfnwnttkqehfpdn----
