# Supplementary material for: Accuracy of structure-based sequence alignment of automatic methods
Source: BMC Bioinformatics. 2007 Sep 20;8:355. doi: 10.1186/1471-2105-8-355 (PMC2039753; doi:10.1186/1471-2105-8-355)
Supplement: Additional file 3 — Root node data set. The sequence alignments used in this study, including those generated by different methods and derived from CDD. [file 1471-2105-8-355-S3.tgz › aln_root/cdd/a01215-d1hxma1-d1iray2.fasta]

>d1hxma1
----------------------------------------
----------------------------------------
----------------------aielvpehqtvpvsigvp
aTLRCSmkge----aignYYINWYrktqgntmtfiyrekd
iygpgfkdnfqgdidiaknlAVLKIlapserdegSYYCAC
DtlgmggeytdklIFGkGTRvtveprsqphtkpsvfvmkn
gtnvaclvkefypkdirinlvsskkitefdpaivispsgk
ynavklgkyedsnsvtcsvqhdnktvhstdfevktdstdh
vkpketentkqpsks-------
>d1iray2
leadkckereekiilvssaneidvrpcplnpnehkgtitw
ykddsktpvsteqasrihqhkeklwfvpakvedsghyycv
vrnssyclrikisakfvenepnlcynaqaifkqklpvagd
gGLVCPymeffknennelPKLQWYkdckpllld-------
------------nihfsgvkDRLIVmnvaekhrgNYTCHA
Sytylg---kqypITR-VIEfitleenkptrpvivspane
tmevdlgsqiqlicnvtgqlsdiaywkwngsvideddpvl
gedyysvenpankrrstlitvlniseiesrfykhpftcfa
knthgidaayiqliypvtnfqk
