# Supplementary material for: Accuracy of structure-based sequence alignment of automatic methods
Source: BMC Bioinformatics. 2007 Sep 20;8:355. doi: 10.1186/1471-2105-8-355 (PMC2039753; doi:10.1186/1471-2105-8-355)
Supplement: Additional file 3 — Root node data set. The sequence alignments used in this study, including those generated by different methods and derived from CDD. [file 1471-2105-8-355-S3.tgz › aln_root/cdd/a01220-d1hxmb1-d1igtb4.fasta]

>d1hxmb1
----------------------------------------
----------------------------------------
----------------------------------------
----------------------------------------
----------------------------------------
----------------------------------------
----------------------------------------
----------------------------------------
-------------------------aghleqpqisstktl
sktaRLECVvsgitisaTSVYWYrerpgeviqflvsisyd
gtvrkesgipsgkfevdripetstSTLTIhnvekqdiaTY
YCALWeaqqelgkkikVFGpGTKliitdkqldadvspkpt
iflpsiaetklqkagtylcllekffpdvikihweekksnt
ilgsqegntmktndtymkfswltvpeksldkehrcivrhe
nnkngvdqeiifppiktdvitmdpkdn
>d1igtb4
evklqesggglvqpggslklscatsgftfsdyymywvrqt
pekrlewvayisngggstyypdtvkgrftisrdnakntly
lqmsrlksedtamyycarhggyyamdywgqgttvtvssak
ttapsvyplapvcgdttgssvtlgclvkgyfpepvtltwn
sgslssgvhtfpavlqsdlytlsssvtvtsstwpsqsitc
nvahpasstkvdkkieprgptikpcppckcpapnllggps
vfifppkikdvlmislspivtcvvvdvseddpdvqiswfv
nnvevhtaqtqthredynstlrvvsalpiqhqdwmsgkef
kckvnnkdlpapiertiskpkgsvrapqvyvlpppeeemt
kkqvTLTCMvtdfmpedIYVEWTnngktelnyknte----
------------pvldsdgsyfmySKLRVekknwvernSY
SCSVVhegl---hnhhTTK-SFSr----------------
----------------------------------------
----------------------------------------
---------------------------
