# Supplementary material for: Accuracy of structure-based sequence alignment of automatic methods
Source: BMC Bioinformatics. 2007 Sep 20;8:355. doi: 10.1186/1471-2105-8-355 (PMC2039753; doi:10.1186/1471-2105-8-355)
Supplement: Additional file 3 — Root node data set. The sequence alignments used in this study, including those generated by different methods and derived from CDD. [file 1471-2105-8-355-S3.tgz › aln_root/cdd/a01224-d1f3jb1-d1mfa_1.fasta]

>d1f3jb1
erhfvhqfkgecyftngtqrirlvtryiynreeylrfdsd
vgeyravtelgrhsaeyynkqylertraeldtacrhnyee
tevptslrrleqpnvaislsrtealnhhnTLVCSvtdf-y
pakIKVRWFrngqeetvgvsst--------qlirngdwtf
qvlVMLEMtph---qgeVYTCHVEhpslkspITV-EWRaq
----------------------------------------
----------------------------------------
----------------------------------------
--------------------
>d1mfa_1
----------------------------------------
----------------------------------------
-----------qivvtqesalttspgetvTLTCRsstgtv
tsgNHANWVqekpdhlftgligdtnnrapgvparfsgsli
gdkAALTItgaqpedeaIYFCALWsnn--hwIFGgGTKlt
vlgqpksspsvtlfppssegevqvqqsgtvvarpgasvkm
sckasgytftnywmhwikqrpgqglewigaiypgnsatfy
nhkfraktkltavtstttaymelssltsedsavyyctrgg
hgyygdywgqgasltvssak
