# Supplementary material for: Accuracy of structure-based sequence alignment of automatic methods
Source: BMC Bioinformatics. 2007 Sep 20;8:355. doi: 10.1186/1471-2105-8-355 (PMC2039753; doi:10.1186/1471-2105-8-355)
Supplement: Additional file 3 — Root node data set. The sequence alignments used in this study, including those generated by different methods and derived from CDD. [file 1471-2105-8-355-S3.tgz › aln_root/cdd/a01230-d1c5da1-d1cs6a1.fasta]

>d1c5da1
------diqmtqsppslsaslgdkvTITCQasqdinKYIA
WYqqkpgkaprqlirytsilvlgtpsrfsgsgsgrdFSFS
Isnvas-ediaSYYCLQYgn-lyTFGaGTKleikradaap
tvsifppsteqlatggasvvclmnnfyprdisvkwkidgt
errdgvldsvtdqdskdstysmsstlsltkadyeshnlyt
cevvhktssspvvksfnrnec-------------------
----------------------------------------
----------------------------------------
----------------------------------------
--------------------------------------
>d1cs6a1
rsygpvfeeqpahtlfpegsaeekvTLTCRaranppATYR
WKmngtelkmg----------------pdsryrlvaGDLV
IsnpvkakdagSYQCVATnargtVVSrEASlrfgflqefs
aeerdpvkitegwgvmftcsppphypalsyrwllnefpnf
ipadgrrfvsqttgnlyiakteasdlgnyscfatshidfi
tksvfskfsqlslaaedarqyapsikakfpadtyaltgqm
vtlecfafgnpvpqikwrkldgsqtskwlssepllhiqnv
dfedegtyeceaenikgrdtyqgriiihaqpdwldvitdt
eadigsdlrwscvasgkprpavrwlrdgqplasqnrievs
ggelrfsklvledsgmyqcvaenkhgtvyasaeltvqa
